# Supplementary material for: m6A Regulators Mediated Methylation Modification Patterns and Tumor Microenvironment Infiltration Characterization In Nasopharyngeal Carcinoma
Source: Front Immunol. 2022 Jan 7;12:762243. doi: 10.3389/fimmu.2021.762243 (PMC8776994; doi:10.3389/fimmu.2021.762243)
Supplement: Supplementary file 2 [file DataSheet_2.xlsx]

## Sheet: S1
	Table-S1: Basic information of datasets included in this study downloaded from GEO database.
	GEO Series	GEO Platform	Screening Type	Sample Type	Total	Region	Publication
	GSE34573	GPL570	mRNA	4normal+16NPC	20	UK	2011
	GSE12452	GPL570	mRNA	10normal+31NPC	41	USA	2008
	GSE13597	GPL96	mRNA	3normal+25NPC	28	UK	2009
	GSE40290	GPL8380	mRNA	8normal+25NPC	33	China	2016
	GSE53819	GPL6480	mRNA	18normal+18NPC	36	China	2014
	GSE64634	GPL570	mRNA	4normal+12NPC	16	China	2017
	GSE68799	GPL11154	mRNA	4normal+42NPC	46	China	2016
	GSE102349	GPL11154	mRNA	113NPC	113	USA	2017
	GSE62336	GPL13534	Methylation	25normal+25NPC	50	Hongkong	2016
	GSE52068	GPL13534	Methylation	24normal+24NPC	48	China	2016

## Sheet: S2
Table-S2: The gene sets used in this work to estimate the enrichment score in pathway and biological process activity
	Gene Signature	Genes
	CD8_T_effector	CD8A
	CD8_T_effector	CXCL10
	CD8_T_effector	CXCL9
	CD8_T_effector	GZMA
	CD8_T_effector	GZMB
	CD8_T_effector	IFNG
	CD8_T_effector	PRF1
	CD8_T_effector	TBX21
	DNA_damage_repair	ALKBH2
	DNA_damage_repair	ALKBH3
	DNA_damage_repair	APEX1
	DNA_damage_repair	APEX2
	DNA_damage_repair	APLF
	DNA_damage_repair	ATM
	DNA_damage_repair	ATR
	DNA_damage_repair	ATRIP
	DNA_damage_repair	BLM
	DNA_damage_repair	BRCA1
	DNA_damage_repair	BRCA2
	DNA_damage_repair	BRIP1
	DNA_damage_repair	CCNH
	DNA_damage_repair	CDK7
	DNA_damage_repair	CETN2
	DNA_damage_repair	CHAF1A
	DNA_damage_repair	CHEK1
	DNA_damage_repair	CHEK2
	DNA_damage_repair	CLK2
	DNA_damage_repair	DCLRE1C
	DNA_damage_repair	DDB1
	DNA_damage_repair	DDB2
	DNA_damage_repair	DUT
	DNA_damage_repair	ENDOV
	DNA_damage_repair	ERCC1
	DNA_damage_repair	ERCC2
	DNA_damage_repair	ERCC3
	DNA_damage_repair	ERCC4
	DNA_damage_repair	ERCC5
	DNA_damage_repair	ERCC6
	DNA_damage_repair	ERCC8
	DNA_damage_repair	FAN1
	DNA_damage_repair	FANCA
	DNA_damage_repair	FANCB
	DNA_damage_repair	FANCC
	DNA_damage_repair	FANCD2
	DNA_damage_repair	FANCE
	DNA_damage_repair	FANCF
	DNA_damage_repair	FANCG
	DNA_damage_repair	FANCL
	DNA_damage_repair	FANCM
	DNA_damage_repair	GTF2H1
	DNA_damage_repair	GTF2H2
	DNA_damage_repair	GTF2H3
	DNA_damage_repair	GTF2H4
	DNA_damage_repair	GTF2H5
	DNA_damage_repair	H2AFX
	DNA_damage_repair	HLTF
	DNA_damage_repair	HUS1
	DNA_damage_repair	LIG1
	DNA_damage_repair	LIG3
	DNA_damage_repair	LIG4
	DNA_damage_repair	MBD4
	DNA_damage_repair	MDC1
	DNA_damage_repair	MGMT
	DNA_damage_repair	MLH1
	DNA_damage_repair	MLH3
	DNA_damage_repair	MMS19
	DNA_damage_repair	MNAT1
	DNA_damage_repair	MPG
	DNA_damage_repair	MSH2
	DNA_damage_repair	MSH3
	DNA_damage_repair	MSH4
	DNA_damage_repair	MSH5
	DNA_damage_repair	MSH6
	DNA_damage_repair	MUTYH
	DNA_damage_repair	NEIL1
	DNA_damage_repair	NEIL2
	DNA_damage_repair	NEIL3
	DNA_damage_repair	NHEJ1
	DNA_damage_repair	NTHL1
	DNA_damage_repair	NUDT1
	DNA_damage_repair	OGG1
	DNA_damage_repair	PALB2
	DNA_damage_repair	PARP1
	DNA_damage_repair	PARP2
	DNA_damage_repair	PARP3
	DNA_damage_repair	PCNA
	DNA_damage_repair	PER1
	DNA_damage_repair	PMS1
	DNA_damage_repair	PMS2
	DNA_damage_repair	PNKP
	DNA_damage_repair	POLB
	DNA_damage_repair	POLD1
	DNA_damage_repair	POLE
	DNA_damage_repair	POLG
	DNA_damage_repair	POLH
	DNA_damage_repair	POLL
	DNA_damage_repair	POLM
	DNA_damage_repair	POLQ
	DNA_damage_repair	PRKDC
	DNA_damage_repair	RAD1
	DNA_damage_repair	RAD17
	DNA_damage_repair	RAD18
	DNA_damage_repair	RAD23A
	DNA_damage_repair	RAD23B
	DNA_damage_repair	RAD51C
	DNA_damage_repair	RAD9A
	DNA_damage_repair	RECQL4
	DNA_damage_repair	RECQL5
	DNA_damage_repair	RIF1
	DNA_damage_repair	RNF168
	DNA_damage_repair	RNF4
	DNA_damage_repair	RNF8
	DNA_damage_repair	RPA1
	DNA_damage_repair	RPA2
	DNA_damage_repair	RPA3
	DNA_damage_repair	RPA4
	DNA_damage_repair	RRM2B
	DNA_damage_repair	SETMAR
	DNA_damage_repair	SHPRH
	DNA_damage_repair	SMUG1
	DNA_damage_repair	TDP1
	DNA_damage_repair	TDP2
	DNA_damage_repair	TOPBP1
	DNA_damage_repair	TP53
	DNA_damage_repair	TREX1
	DNA_damage_repair	UBE2A
	DNA_damage_repair	UBE2B
	DNA_damage_repair	UBE2N
	DNA_damage_repair	UBE2V2
	DNA_damage_repair	UNG
	DNA_damage_repair	UVSSA
	DNA_damage_repair	WRN
	DNA_damage_repair	XAB2
	DNA_damage_repair	XPA
	DNA_damage_repair	XPC
	DNA_damage_repair	XRCC1
	DNA_damage_repair	XRCC4
	DNA_damage_repair	XRCC5
	DNA_damage_repair	XRCC6
	Pan-F-TBRS	ACTA2
	Pan-F-TBRS	ACTG2
	Pan-F-TBRS	ADAM12
	Pan-F-TBRS	ADAM19
	Pan-F-TBRS	CNN1
	Pan-F-TBRS	COL4A1
	Pan-F-TBRS	CTGF
	Pan-F-TBRS	CTPS1
	Pan-F-TBRS	FAM101B
	Pan-F-TBRS	FSTL3
	Pan-F-TBRS	HSPB1
	Pan-F-TBRS	IGFBP3
	Pan-F-TBRS	PXDC1
	Pan-F-TBRS	SEMA7A
	Pan-F-TBRS	SH3PXD2A
	Pan-F-TBRS	TAGLN
	Pan-F-TBRS	TGFBI
	Pan-F-TBRS	TNS1
	Pan-F-TBRS	TPM1
	Antigen_processing_machinery	B2M
	Antigen_processing_machinery	HLA-A
	Antigen_processing_machinery	HLA-B
	Antigen_processing_machinery	HLA-C
	Antigen_processing_machinery	TAP1
	Antigen_processing_machinery	TAP2
	Immune_checkpoint	CD274
	Immune_checkpoint	CTLA4
	Immune_checkpoint	HAVCR2
	Immune_checkpoint	LAG3
	Immune_checkpoint	PDCD1
	Immune_checkpoint	PDCD1LG2
	Immune_checkpoint	TIGIT
	EMT_(1)	CLDN3
	EMT_(1)	CLDN7
	EMT_(1)	CLDN4
	EMT_(1)	CDH1
	EMT_(1)	VIM
	EMT_(1)	TWIST1
	EMT_(1)	ZEB1
	EMT_(1)	ZEB2
	FGFR3-related_genees	FGFR3
	FGFR3-related_genees	TP63
	FGFR3-related_genees	WNT7B
	KEGG_discovered_histones	HIST1H2AG
	KEGG_discovered_histones	HIST1H2AI
	KEGG_discovered_histones	HIST1H2BL
	KEGG_discovered_histones	HIST2H2BF
	Angiogenesis	CDH5
	Angiogenesis	SOX17
	Angiogenesis	SOX18
	Angiogenesis	TEK
	Fanconi_anemia	APITD1
	Fanconi_anemia	ATR
	Fanconi_anemia	ATRIP
	Fanconi_anemia	BLM
	Fanconi_anemia	BRCA1
	Fanconi_anemia	BRCA2
	Fanconi_anemia	BRIP1
	Fanconi_anemia	C17orf70
	Fanconi_anemia	C19orf40
	Fanconi_anemia	EME1
	Fanconi_anemia	EME2
	Fanconi_anemia	ERCC1
	Fanconi_anemia	ERCC4
	Fanconi_anemia	FAN1
	Fanconi_anemia	FANCA
	Fanconi_anemia	FANCB
	Fanconi_anemia	FANCC
	Fanconi_anemia	FANCD2
	Fanconi_anemia	FANCE
	Fanconi_anemia	FANCF
	Fanconi_anemia	FANCG
	Fanconi_anemia	FANCI
	Fanconi_anemia	FANCL
	Fanconi_anemia	FANCM
	Fanconi_anemia	HES1
	Fanconi_anemia	MLH1
	Fanconi_anemia	MUS81
	Fanconi_anemia	PALB2
	Fanconi_anemia	PMS2
	Fanconi_anemia	POLH
	Fanconi_anemia	POLI
	Fanconi_anemia	POLK
	Fanconi_anemia	POLN
	Fanconi_anemia	RAD51
	Fanconi_anemia	RAD51C
	Fanconi_anemia	REV1
	Fanconi_anemia	REV3L
	Fanconi_anemia	RMI1
	Fanconi_anemia	RMI2
	Fanconi_anemia	RPA1
	Fanconi_anemia	RPA2
	Fanconi_anemia	RPA3
	Fanconi_anemia	RPA4
	Fanconi_anemia	SLX4
	Fanconi_anemia	STRA13
	Fanconi_anemia	TELO2
	Fanconi_anemia	TOP3A
	Fanconi_anemia	TOP3B
	Fanconi_anemia	UBE2T
	Fanconi_anemia	USP1
	Fanconi_anemia	WDR48
	Cell_cycle	ABL1
	Cell_cycle	ANAPC1
	Cell_cycle	ANAPC10
	Cell_cycle	ANAPC11
	Cell_cycle	ANAPC13
	Cell_cycle	ANAPC2
	Cell_cycle	ANAPC4
	Cell_cycle	ANAPC5
	Cell_cycle	ANAPC7
	Cell_cycle	ATM
	Cell_cycle	ATR
	Cell_cycle	BUB1
	Cell_cycle	BUB1B
	Cell_cycle	BUB3
	Cell_cycle	CCNA1
	Cell_cycle	CCNA2
	Cell_cycle	CCNB1
	Cell_cycle	CCNB2
	Cell_cycle	CCNB3
	Cell_cycle	CCND1
	Cell_cycle	CCND2
	Cell_cycle	CCND3
	Cell_cycle	CCNE1
	Cell_cycle	CCNE2
	Cell_cycle	CCNH
	Cell_cycle	CDC14A
	Cell_cycle	CDC14B
	Cell_cycle	CDC16
	Cell_cycle	CDC20
	Cell_cycle	CDC23
	Cell_cycle	CDC25A
	Cell_cycle	CDC25B
	Cell_cycle	CDC25C
	Cell_cycle	CDC26
	Cell_cycle	CDC27
	Cell_cycle	CDC45
	Cell_cycle	CDC6
	Cell_cycle	CDC7
	Cell_cycle	CDK1
	Cell_cycle	CDK2
	Cell_cycle	CDK4
	Cell_cycle	CDK6
	Cell_cycle	CDK7
	Cell_cycle	CDKN1A
	Cell_cycle	CDKN1B
	Cell_cycle	CDKN1C
	Cell_cycle	CDKN2A
	Cell_cycle	CDKN2B
	Cell_cycle	CDKN2C
	Cell_cycle	CDKN2D
	Cell_cycle	CHEK1
	Cell_cycle	CHEK2
	Cell_cycle	CREBBP
	Cell_cycle	CUL1
	Cell_cycle	DBF4
	Cell_cycle	E2F1
	Cell_cycle	E2F2
	Cell_cycle	E2F3
	Cell_cycle	E2F4
	Cell_cycle	E2F5
	Cell_cycle	EP300
	Cell_cycle	ESPL1
	Cell_cycle	FZR1
	Cell_cycle	GADD45A
	Cell_cycle	GADD45B
	Cell_cycle	GADD45G
	Cell_cycle	GSK3B
	Cell_cycle	HDAC1
	Cell_cycle	HDAC2
	Cell_cycle	MAD1L1
	Cell_cycle	MAD2L1
	Cell_cycle	MAD2L2
	Cell_cycle	MCM2
	Cell_cycle	MCM3
	Cell_cycle	MCM4
	Cell_cycle	MCM5
	Cell_cycle	MCM6
	Cell_cycle	MCM7
	Cell_cycle	MDM2
	Cell_cycle	MYC
	Cell_cycle	ORC1
	Cell_cycle	ORC2
	Cell_cycle	ORC3
	Cell_cycle	ORC4
	Cell_cycle	ORC5
	Cell_cycle	ORC6
	Cell_cycle	PCNA
	Cell_cycle	PKMYT1
	Cell_cycle	PLK1
	Cell_cycle	PRKDC
	Cell_cycle	PTTG1
	Cell_cycle	PTTG2
	Cell_cycle	RAD21
	Cell_cycle	RB1
	Cell_cycle	RBL1
	Cell_cycle	RBL2
	Cell_cycle	RBX1
	Cell_cycle	SFN
	Cell_cycle	SKP1
	Cell_cycle	SKP2
	Cell_cycle	SMAD2
	Cell_cycle	SMAD3
	Cell_cycle	SMAD4
	Cell_cycle	SMC1A
	Cell_cycle	SMC1B
	Cell_cycle	SMC3
	Cell_cycle	STAG1
	Cell_cycle	STAG2
	Cell_cycle	TFDP1
	Cell_cycle	TFDP2
	Cell_cycle	TGFB1
	Cell_cycle	TGFB2
	Cell_cycle	TGFB3
	Cell_cycle	TP53
	Cell_cycle	TTK
	Cell_cycle	WEE1
	Cell_cycle	YWHAB
	Cell_cycle	YWHAE
	Cell_cycle	YWHAG
	Cell_cycle	YWHAH
	Cell_cycle	YWHAQ
	Cell_cycle	YWHAZ
	Cell_cycle	ZBTB17
	DNA_replication	DNA2
	DNA_replication	FEN1
	DNA_replication	LIG1
	DNA_replication	MCM2
	DNA_replication	MCM3
	DNA_replication	MCM4
	DNA_replication	MCM5
	DNA_replication	MCM6
	DNA_replication	MCM7
	DNA_replication	PCNA
	DNA_replication	POLA1
	DNA_replication	POLA2
	DNA_replication	POLD1
	DNA_replication	POLD2
	DNA_replication	POLD3
	DNA_replication	POLD4
	DNA_replication	POLE
	DNA_replication	POLE2
	DNA_replication	POLE3
	DNA_replication	POLE4
	DNA_replication	PRIM1
	DNA_replication	PRIM2
	DNA_replication	RFC1
	DNA_replication	RFC2
	DNA_replication	RFC3
	DNA_replication	RFC4
	DNA_replication	RFC5
	DNA_replication	RNASEH1
	DNA_replication	RNASEH2A
	DNA_replication	RNASEH2B
	DNA_replication	RNASEH2C
	DNA_replication	RPA1
	DNA_replication	RPA2
	DNA_replication	RPA3
	DNA_replication	RPA4
	DNA_replication	SSBP1
	Nucleotide_excision_repair	CCNH
	Nucleotide_excision_repair	CDK7
	Nucleotide_excision_repair	CETN2
	Nucleotide_excision_repair	CUL4A
	Nucleotide_excision_repair	CUL4B
	Nucleotide_excision_repair	DDB1
	Nucleotide_excision_repair	DDB2
	Nucleotide_excision_repair	ERCC1
	Nucleotide_excision_repair	ERCC2
	Nucleotide_excision_repair	ERCC3
	Nucleotide_excision_repair	ERCC4
	Nucleotide_excision_repair	ERCC5
	Nucleotide_excision_repair	ERCC6
	Nucleotide_excision_repair	ERCC8
	Nucleotide_excision_repair	GTF2H1
	Nucleotide_excision_repair	GTF2H2
	Nucleotide_excision_repair	GTF2H3
	Nucleotide_excision_repair	GTF2H4
	Nucleotide_excision_repair	GTF2H5
	Nucleotide_excision_repair	LIG1
	Nucleotide_excision_repair	MNAT1
	Nucleotide_excision_repair	PCNA
	Nucleotide_excision_repair	POLD1
	Nucleotide_excision_repair	POLD2
	Nucleotide_excision_repair	POLD3
	Nucleotide_excision_repair	POLD4
	Nucleotide_excision_repair	POLE
	Nucleotide_excision_repair	POLE2
	Nucleotide_excision_repair	POLE3
	Nucleotide_excision_repair	POLE4
	Nucleotide_excision_repair	RAD23A
	Nucleotide_excision_repair	RAD23B
	Nucleotide_excision_repair	RBX1
	Nucleotide_excision_repair	RFC1
	Nucleotide_excision_repair	RFC2
	Nucleotide_excision_repair	RFC3
	Nucleotide_excision_repair	RFC4
	Nucleotide_excision_repair	RFC5
	Nucleotide_excision_repair	RPA1
	Nucleotide_excision_repair	RPA2
	Nucleotide_excision_repair	RPA3
	Nucleotide_excision_repair	RPA4
	Nucleotide_excision_repair	XPA
	Nucleotide_excision_repair	XPC
	Homologous_recombination	BLM
	Homologous_recombination	BRCA2
	Homologous_recombination	EME1
	Homologous_recombination	MRE11A
	Homologous_recombination	MUS81
	Homologous_recombination	NBN
	Homologous_recombination	POLD1
	Homologous_recombination	POLD2
	Homologous_recombination	POLD3
	Homologous_recombination	POLD4
	Homologous_recombination	RAD50
	Homologous_recombination	RAD51
	Homologous_recombination	RAD51B
	Homologous_recombination	RAD51C
	Homologous_recombination	RAD51D
	Homologous_recombination	RAD52
	Homologous_recombination	RAD54B
	Homologous_recombination	RAD54L
	Homologous_recombination	RPA1
	Homologous_recombination	RPA2
	Homologous_recombination	RPA3
	Homologous_recombination	RPA4
	Homologous_recombination	SHFM1
	Homologous_recombination	SSBP1
	Homologous_recombination	TOP3A
	Homologous_recombination	TOP3B
	Homologous_recombination	XRCC2
	Homologous_recombination	XRCC3
	Mismatch_repair	EXO1
	Mismatch_repair	LIG1
	Mismatch_repair	MLH1
	Mismatch_repair	MLH3
	Mismatch_repair	MSH2
	Mismatch_repair	MSH3
	Mismatch_repair	MSH6
	Mismatch_repair	PCNA
	Mismatch_repair	PMS2
	Mismatch_repair	POLD1
	Mismatch_repair	POLD2
	Mismatch_repair	POLD3
	Mismatch_repair	POLD4
	Mismatch_repair	RFC1
	Mismatch_repair	RFC2
	Mismatch_repair	RFC3
	Mismatch_repair	RFC4
	Mismatch_repair	RFC5
	Mismatch_repair	RPA1
	Mismatch_repair	RPA2
	Mismatch_repair	RPA3
	Mismatch_repair	RPA4
	Mismatch_repair	SSBP1
	EMT2	AXL
	EMT2	FAP
	EMT2	LOXL2
	EMT2	ROR2
	EMT2	TAGLN
	EMT2	TWIST2
	EMT2	WNT5A
	WNT_target	EFNB3
	WNT_target	MYC
	WNT_target	TCF12
	WNT_target	VEGFA
	EMT3	FOXF1
	EMT3	GATA6
	EMT3	SOX9
	EMT3	TWIST1
	EMT3	ZEB1
	EMT3	ZEB2
	Cell_cycle_regulators	ATM
	Cell_cycle_regulators	CCND1
	Cell_cycle_regulators	CCNE1
	Cell_cycle_regulators	CDKN1A
	Cell_cycle_regulators	CDKN2A
	Cell_cycle_regulators	E2F3
	Cell_cycle_regulators	FBXW7
	Cell_cycle_regulators	MDM2
	Cell_cycle_regulators	RB1
	Cell_cycle_regulators	TP53

## Sheet: S3
Table-S3: The immune cell signature 1 used in this work to estimate the relative abundance of immune cell infiltration
	CellType	Gene_Symbol
	aDC	LAMP3
	aDC	CCL1
	aDC	IDO1
	aDC	OAS3
	aDC	EBI3
	B cells	GLDC
	B cells	COCH
	B cells	SLC15A2
	B cells	CR2
	B cells	HLA-DOB
	B cells	SPIB
	B cells	PNOC
	B cells	BLK
	B cells	CD19
	B cells	KIAA0125
	B cells	TNFRSF17
	B cells	GNG7
	B cells	CCR9
	B cells	BLNK
	B cells	ABCB4
	B cells	MEF2C
	B cells	MEF2C
	B cells	IGHM
	B cells	TCL1A
	B cells	BCL11A
	B cells	MS4A1
	B cells	SCN3A
	B cells	MICAL3
	B cells	IGHD
	B cells	IGHA1
	B cells	IGKC
	B cells	DTNB
	B cells	CD72
	B cells	IGLC1
	B cells	MS4A1
	B cells	QRSL1
	B cells	QRSL1
	B cells	OSBPL10
	B cells	BCL11A
	B cells	KIAA0125
	B cells	BACH2
	B cells	FCRL2
	B cells	IGHD
	B cells	TCL1A
	CD8 T cells	DNAJB1
	CD8 T cells	DNAJB1
	CD8 T cells	ZFP36L2
	CD8 T cells	ZFP36L2
	CD8 T cells	VAMP2
	CD8 T cells	PPP1R2
	CD8 T cells	TBCC
	CD8 T cells	LEPROTL1
	CD8 T cells	CAMLG
	CD8 T cells	KLF9
	CD8 T cells	GADD45A
	CD8 T cells	CD8A
	CD8 T cells	ZNF91
	CD8 T cells	PF4
	CD8 T cells	THUMPD1
	CD8 T cells	TSC22D3
	CD8 T cells	SLC16A7
	CD8 T cells	GZMM
	CD8 T cells	SIK1
	CD8 T cells	RBM3
	CD8 T cells	APBA2
	CD8 T cells	HAUS3
	CD8 T cells	SF1
	CD8 T cells	FLT3LG
	CD8 T cells	TMEM259
	CD8 T cells	ZNF609
	CD8 T cells	SRSF7
	CD8 T cells	PRF1
	CD8 T cells	TMC6
	CD8 T cells	KAT6A
	CD8 T cells	AES
	CD8 T cells	ZNF22
	CD8 T cells	ABT1
	CD8 T cells	CDKN2AIP
	CD8 T cells	PRR5
	CD8 T cells	LIME1
	CD8 T cells	PRR5
	CD8 T cells	C12orf47
	Cytotoxic cells	RUNX3
	Cytotoxic cells	DUSP2
	Cytotoxic cells	GZMA
	Cytotoxic cells	GNLY
	Cytotoxic cells	ZBTB16
	Cytotoxic cells	KLRD1
	Cytotoxic cells	KLRD1
	Cytotoxic cells	APBA2
	Cytotoxic cells	GZMH
	Cytotoxic cells	RORA
	Cytotoxic cells	KLRD1
	Cytotoxic cells	NKG7
	Cytotoxic cells	CTSW
	Cytotoxic cells	KLRB1
	Cytotoxic cells	SIGIRR
	Cytotoxic cells	KLRF1
	Cytotoxic cells	APOL3
	Cytotoxic cells	GNLY
	Cytotoxic cells	SIGIRR
	DC	HSD11B1
	DC	CCL13
	DC	CD209
	DC	CCL22
	DC	CCL17
	DC	PPFIBP2
	DC	NPR1
	Eosinophils	THBS1
	Eosinophils	THBS1
	Eosinophils	SIAH1
	Eosinophils	TGIF1
	Eosinophils	HES1
	Eosinophils	HES1
	Eosinophils	KBTBD11
	Eosinophils	THBS4
	Eosinophils	KCNH2
	Eosinophils	ABHD2
	Eosinophils	RNASE2
	Eosinophils	CLC
	Eosinophils	PTGDR2
	Eosinophils	EMR1
	Eosinophils	CD101
	Eosinophils	SYNJ1
	Eosinophils	CCR3
	Eosinophils	HIST1H1C
	Eosinophils	KCNH2
	Eosinophils	IL5RA
	Eosinophils	IL5RA
	Eosinophils	GALC
	Eosinophils	CAT
	Eosinophils	TIPARP
	Eosinophils	SYNJ1
	Eosinophils	TKTL1
	Eosinophils	LRP5L
	Eosinophils	RRP12
	Eosinophils	TKTL1
	Eosinophils	RCOR3
	Eosinophils	SMPD3
	Eosinophils	CYSLTR2
	Eosinophils	HRH4
	Eosinophils	ACACB
	Eosinophils	C9orf156
	Eosinophils	ACACB
	Eosinophils	ACACB
	Eosinophils	MYO15B
	iDC	BLVRB
	iDC	TACSTD2
	iDC	CSF1R
	iDC	F13A1
	iDC	GSTT1
	iDC	RAP1GAP
	iDC	VASH1
	iDC	FABP4
	iDC	PREP
	iDC	MMP12
	iDC	CTNS
	iDC	SYT17
	iDC	CD1C
	iDC	GUCA1A
	iDC	CLEC10A
	iDC	CD1B
	iDC	CH25H
	iDC	PPARG
	iDC	CD1E
	iDC	ABCG2
	iDC	FZD2
	iDC	CD1A
	iDC	CD1E
	iDC	SLC7A8
	iDC	PDXK
	iDC	NUDT9
	iDC	MS4A6A
	iDC	HS3ST2
	iDC	DCSTAMP
	iDC	LMAN2L
	Macrophages	EMP1
	Macrophages	SCARB2
	Macrophages	RAI14
	Macrophages	CTSK
	Macrophages	APOE
	Macrophages	CD163
	Macrophages	FDX1
	Macrophages	SCG5
	Macrophages	CYBB
	Macrophages	ME1
	Macrophages	GPC4
	Macrophages	GPC4
	Macrophages	KAL1
	Macrophages	SULT1C2
	Macrophages	MARCO
	Macrophages	CCL7
	Macrophages	CHIT1
	Macrophages	MSR1
	Macrophages	CHI3L1
	Macrophages	CD84
	Macrophages	SULT1C2
	Macrophages	PTGDS
	Macrophages	MSR1
	Macrophages	PTGDS
	Macrophages	SGMS1
	Macrophages	BCAT1
	Macrophages	BCAT1
	Macrophages	FN1
	Macrophages	MSR1
	Macrophages	CXCL5
	Macrophages	CD163
	Macrophages	GM2A
	Macrophages	ATG7
	Macrophages	PCOLCE2
	Macrophages	MS4A4A
	Macrophages	CLEC5A
	Macrophages	DNASE2B
	Macrophages	COLEC12
	Macrophages	COL8A2
	Mast cells	ABCC4
	Mast cells	MPO
	Mast cells	SCG2
	Mast cells	MAOB
	Mast cells	VWA5A
	Mast cells	KIT
	Mast cells	PTGS1
	Mast cells	CALB2
	Mast cells	CPA3
	Mast cells	CTSG
	Mast cells	TPSAB1
	Mast cells	SLC18A2
	Mast cells	ADCYAP1
	Mast cells	TAL1
	Mast cells	SIGLEC6
	Mast cells	SIGLEC6
	Mast cells	NR0B1
	Mast cells	CEACAM8
	Mast cells	HPGDS
	Mast cells	ELANE
	Mast cells	HDC
	Mast cells	TPSB2
	Mast cells	MS4A2
	Mast cells	MS4A2
	Mast cells	TPSAB1
	Mast cells	GATA2
	Mast cells	TPSAB1
	Mast cells	VWA5A
	Mast cells	SIGLEC6
	Mast cells	HPGD
	Mast cells	PRG2
	Mast cells	PPM1H
	Mast cells	CMA1
	Mast cells	LINC01140
	Mast cells	TPSAB1
	Mast cells	MLPH
	Mast cells	SLC24A3
	Mast cells	SLC24A3
	Neutrophils	CD93
	Neutrophils	CD93
	Neutrophils	MME
	Neutrophils	MME
	Neutrophils	CSF3R
	Neutrophils	FCGR3B
	Neutrophils	TECPR2
	Neutrophils	FPR1
	Neutrophils	BST1
	Neutrophils	S100A12
	Neutrophils	SLC22A4
	Neutrophils	TNFRSF10C
	Neutrophils	CYP4F3
	Neutrophils	MGAM
	Neutrophils	CXCR2
	Neutrophils	CXCR1
	Neutrophils	FCAR
	Neutrophils	CEACAM3
	Neutrophils	LILRB2
	Neutrophils	FPR2
	Neutrophils	FPR2
	Neutrophils	CEACAM3
	Neutrophils	TNFRSF10C
	Neutrophils	FCAR
	Neutrophils	KCNJ15
	Neutrophils	FCAR
	Neutrophils	G0S2
	Neutrophils	ALPL
	Neutrophils	SLC25A37
	Neutrophils	CPPED1
	Neutrophils	DYSF
	Neutrophils	HPSE
	Neutrophils	SIGLEC5
	Neutrophils	VNN3
	Neutrophils	CRISPLD2
	NK CD56bright cells	DUSP4
	NK CD56bright cells	DUSP4
	NK CD56bright cells	PLA2G6
	NK CD56bright cells	RRAD
	NK CD56bright cells	FOXJ1
	NK CD56bright cells	XCL1
	NK CD56bright cells	MPPED1
	NK CD56bright cells	PLA2G6
	NK CD56bright cells	MUC3B
	NK CD56bright cells	LPCAT4
	NK CD56bright cells	PLA2G6
	NK CD56bright cells	TRAPPC9
	NK CD56bright cells	MADD
	NK CD56dim cells	GTF3C1
	NK CD56dim cells	KIR2DL3
	NK CD56dim cells	KIR2DS5
	NK CD56dim cells	GZMB
	NK CD56dim cells	KIR3DS1
	NK CD56dim cells	KIR2DS2
	NK CD56dim cells	KIR3DL1
	NK CD56dim cells	TTC38
	NK CD56dim cells	KIR2DS4
	NK CD56dim cells	KIR3DL3
	NK CD56dim cells	PMEPA1
	NK CD56dim cells	S1PR5
	NK CD56dim cells	IL21R
	NK cells	IGFBP5
	NK cells	MAPRE3
	NK cells	ZNF747
	NK cells	XCL1
	NK cells	ZNF205
	NK cells	TCTN2
	NK cells	TRPV6
	NK cells	FGF18
	NK cells	BCL2
	NK cells	TBXA2R
	NK cells	NCR1
	NK cells	CDC5L
	NK cells	MRC2
	NK cells	FZR1
	NK cells	ALDH1B1
	NK cells	ADARB1
	NK cells	PSMD4
	NK cells	FUT5
	NK cells	FZR1
	NK cells	APBB2
	NK cells	PDLIM4
	NK cells	ZNF528
	NK cells	MCM3AP
	NK cells	LDB3
	NK cells	GNAS
	NK cells	NCR1
	NK cells	NCR1
	NK cells	TINAGL1
	NK cells	PRX
	NK cells	SLC30A5
	NK cells	KANK2
	pDC	IL3RA
	T cells	ITM2A
	T cells	LCK
	T cells	LCK
	T cells	CD3E
	T cells	SKAP1
	T cells	CD2
	T cells	CD28
	T cells	CD96
	T cells	CD3G
	T cells	TRAC
	T cells	TRAC
	T cells	PRKCQ
	T cells	PRKCQ
	T cells	SH2D1A
	T cells	TRBC1
	T cells	NCALD
	T cells	TRBC1
	T cells	CD3D
	T cells	YME1L1
	T cells	CD6
	T cells	TRDV3
	T cells	TRAT1
	T cells	BCL11B
	T helper cells	UBE2L3
	T helper cells	ANP32B
	T helper cells	NAP1L4
	T helper cells	RPA1
	T helper cells	SEC24C
	T helper cells	ITM2A
	T helper cells	SLC25A12
	T helper cells	ASF1A
	T helper cells	ATF2
	T helper cells	BATF
	T helper cells	GOLGA8A
	T helper cells	ICOS
	T helper cells	CD28
	T helper cells	FRYL
	T helper cells	PPP2R5C
	T helper cells	SRSF10
	T helper cells	LRBA
	T helper cells	FAM111A
	T helper cells	NUP107
	T helper cells	PHF10
	T helper cells	BORA
	T helper cells	DDX50
	Tcm	SLC7A6
	Tcm	AQP3
	Tcm	CLUAP1
	Tcm	FYB
	Tcm	USP9Y
	Tcm	TXK
	Tcm	KLF12
	Tcm	CASP8
	Tcm	CEP68
	Tcm	ATM
	Tcm	PCM1
	Tcm	CDC14A
	Tcm	NFATC3
	Tcm	TIMM8A
	Tcm	ATM
	Tcm	HNRNPH1
	Tcm	CREBZF
	Tcm	TXLNGY
	Tcm	CYLD
	Tcm	MAP3K1
	Tcm	DOCK9
	Tcm	N4BP2L2-IT2
	Tcm	PCNX
	Tcm	REPS1
	Tcm	TRAF3IP3
	Tcm	PHC3
	Tcm	NMT2
	Tcm	KMT2A
	Tcm	SPDYE2
	Tcm	STX16
	Tcm	NEFL
	Tem	TBCD
	Tem	TBC1D5
	Tem	NFATC4
	Tem	PRKY
	Tem	CCR2
	Tem	LTK
	Tem	CCR2
	Tem	MEFV
	Tem	DDX17
	Tem	SND1-IT1
	Tem	FLI1
	Tem	FLI1
	Tem	AKT3
	Tem	EZR
	Tem	TCRA
	Tem	GDPD5
	TFH	STK39
	TFH	PTPN13
	TFH	CHGB
	TFH	TOX
	TFH	CDK5R1
	TFH	CXCL13
	TFH	PVALB
	TFH	CXCR5
	TFH	MAF
	TFH	PDCD1
	TFH	ICA1
	TFH	LDLRAD4
	TFH	MYO7A
	TFH	MAF
	TFH	LDLRAD4
	TFH	TSHR
	TFH	ST8SIA1
	TFH	MYO6
	TFH	ICA1
	TFH	SMAD1
	TFH	CHI3L2
	TFH	PASK
	TFH	HIST1H4J
	TFH	CXCR5
	TFH	PASK
	TFH	MKL2
	TFH	POMT1
	TFH	MAGEH1
	TFH	HEY1
	TFH	SH3TC1
	TFH	B3GAT1
	TFH	KCNK5
	TFH	THADA
	TFH	SIRPG
	TFH	SLC7A10
	TFH	KIAA1324
	TFH	MYO7A
	TFH	HEY1
	TFH	THADA
	TFH	ZNF764
	Tgd	FEZ1
	Tgd	C1orf61
	Tgd	CD160
	Tgd	TRDC
	Th1 cells	APOD
	Th1 cells	BST2
	Th1 cells	DPP4
	Th1 cells	CCL4
	Th1 cells	SGCB
	Th1 cells	LRP8
	Th1 cells	BTG3
	Th1 cells	SYNGR3
	Th1 cells	CD38
	Th1 cells	CD70
	Th1 cells	DGKI
	Th1 cells	LTA
	Th1 cells	IL12RB2
	Th1 cells	DUSP5
	Th1 cells	LRRN3
	Th1 cells	CSF2
	Th1 cells	IFNG
	Th1 cells	CMAHP
	Th1 cells	DPP4
	Th1 cells	ATP9A
	Th1 cells	APBB2
	Th1 cells	DOK5
	Th1 cells	EGFL6
	Th1 cells	ZBTB32
	Th1 cells	IL22
	Th1 cells	CTLA4
	Th1 cells	HBEGF
	Th1 cells	APBB2
	Th17 cells	IL17RA
	Th17 cells	RORC
	Th17 cells	IL17A
	Th17 cells	IL17A
	Th2 cells	DHFR
	Th2 cells	SNRPD1
	Th2 cells	GSTA4
	Th2 cells	SMAD2
	Th2 cells	SMAD2
	Th2 cells	MB
	Th2 cells	CDC7
	Th2 cells	WDHD1
	Th2 cells	CDC25C
	Th2 cells	PMCH
	Th2 cells	CXCR6
	Th2 cells	LAIR2
	Th2 cells	PTGIS
	Th2 cells	ANK1
	Th2 cells	CENPF
	Th2 cells	GATA3
	Th2 cells	EVI5
	Th2 cells	BIRC5
	Th2 cells	PHEX
	Th2 cells	CXCR6
	Th2 cells	SLC39A14
	Th2 cells	MICAL2
	Th2 cells	ADCY1
	Th2 cells	LIMA1
	Th2 cells	NEIL3
	Th2 cells	HELLS
	Th2 cells	AHI1
	Th2 cells	AHI1
	Th2 cells	IL26
	Th2 cells	AHI1
	Th2 cells	DHFR
	TReg	FOXP3
	TReg	FOXP3

## Sheet: S4
Table-S4: The immune cell signature 1 used in this work to estimate the relative abundance of immune cell infiltration
	CellType	Gene_Symbol
	Activated.B.cell	ADAM28
	Activated.B.cell	CD180
	Activated.B.cell	CD79B
	Activated.B.cell	BLK
	Activated.B.cell	CD19
	Activated.B.cell	MS4A1
	Activated.B.cell	TNFRSF17
	Activated.B.cell	IGHM
	Activated.B.cell	GNG7
	Activated.B.cell	MICAL3
	Activated.B.cell	SPIB
	Activated.B.cell	HLA-DOB
	Activated.B.cell	IGKC
	Activated.B.cell	PNOC
	Activated.B.cell	FCRL2
	Activated.B.cell	BACH2
	Activated.B.cell	CR2
	Activated.B.cell	TCL1A
	Activated.B.cell	AKNA
	Activated.B.cell	ARHGAP25
	Activated.B.cell	CCL21
	Activated.B.cell	CD27
	Activated.B.cell	CD38
	Activated.B.cell	CLEC17A
	Activated.B.cell	CLEC9A
	Activated.B.cell	CLECL1
	Activated.CD4.T.cell	AIM2
	Activated.CD4.T.cell	BIRC3
	Activated.CD4.T.cell	BRIP1
	Activated.CD4.T.cell	CCL20
	Activated.CD4.T.cell	CCL4
	Activated.CD4.T.cell	CCL5
	Activated.CD4.T.cell	CCNB1
	Activated.CD4.T.cell	CCR7
	Activated.CD4.T.cell	DUSP2
	Activated.CD4.T.cell	ESCO2
	Activated.CD4.T.cell	ETS1
	Activated.CD4.T.cell	EXO1
	Activated.CD4.T.cell	EXOC6
	Activated.CD4.T.cell	IARS
	Activated.CD4.T.cell	ITK
	Activated.CD4.T.cell	KIF11
	Activated.CD4.T.cell	KNTC1
	Activated.CD4.T.cell	NUF2
	Activated.CD4.T.cell	PRC1
	Activated.CD4.T.cell	PSAT1
	Activated.CD4.T.cell	RGS1
	Activated.CD4.T.cell	RTKN2
	Activated.CD4.T.cell	SAMSN1
	Activated.CD4.T.cell	SELL
	Activated.CD4.T.cell	TRAT1
	Activated.CD8.T.cell	ADRM1
	Activated.CD8.T.cell	AHSA1
	Activated.CD8.T.cell	C1GALT1C1
	Activated.CD8.T.cell	CCT6B
	Activated.CD8.T.cell	CD37
	Activated.CD8.T.cell	CD3D
	Activated.CD8.T.cell	CD3E
	Activated.CD8.T.cell	CD3G
	Activated.CD8.T.cell	CD69
	Activated.CD8.T.cell	CD8A
	Activated.CD8.T.cell	CETN3
	Activated.CD8.T.cell	CSE1L
	Activated.CD8.T.cell	GEMIN6
	Activated.CD8.T.cell	GNLY
	Activated.CD8.T.cell	GPT2
	Activated.CD8.T.cell	GZMA
	Activated.CD8.T.cell	GZMH
	Activated.CD8.T.cell	GZMK
	Activated.CD8.T.cell	IL2RB
	Activated.CD8.T.cell	LCK
	Activated.CD8.T.cell	MPZL1
	Activated.CD8.T.cell	NKG7
	Activated.CD8.T.cell	PIK3IP1
	Activated.CD8.T.cell	PTRH2
	Activated.CD8.T.cell	TIMM13
	Activated.CD8.T.cell	ZAP70
	Gamma.delta.T.cell	ACP5
	Gamma.delta.T.cell	AQP9
	Gamma.delta.T.cell	BTN3A2
	Gamma.delta.T.cell	C1orf54
	Gamma.delta.T.cell	CARD8
	Gamma.delta.T.cell	CCL18
	Gamma.delta.T.cell	CD209
	Gamma.delta.T.cell	CD33
	Gamma.delta.T.cell	CD36
	Gamma.delta.T.cell	CDK5
	Gamma.delta.T.cell	IL10RB
	Gamma.delta.T.cell	KLRF1
	Gamma.delta.T.cell	LGALS1
	Gamma.delta.T.cell	MAPK7
	Gamma.delta.T.cell	KLHL7
	Gamma.delta.T.cell	KRT80
	Gamma.delta.T.cell	LAMC1
	Gamma.delta.T.cell	LCORL
	Gamma.delta.T.cell	LMNB1
	Gamma.delta.T.cell	MEIS3P1
	Gamma.delta.T.cell	MPL
	Gamma.delta.T.cell	FABP1
	Gamma.delta.T.cell	FABP5
	Gamma.delta.T.cell	FADD
	Gamma.delta.T.cell	MFAP3L
	Gamma.delta.T.cell	MINPP1
	Gamma.delta.T.cell	RPS24
	Gamma.delta.T.cell	RPS7
	Gamma.delta.T.cell	RPS9
	Gamma.delta.T.cell	DBNL
	Gamma.delta.T.cell	CCL13
	Immature..B.cell	CD22
	Immature..B.cell	CYBB
	Immature..B.cell	FAM129C
	Immature..B.cell	FCRL1
	Immature..B.cell	FCRL3
	Immature..B.cell	FCRL5
	Immature..B.cell	FCRLA
	Immature..B.cell	HDAC9
	Immature..B.cell	HLA-DQA1
	Immature..B.cell	HVCN1
	Immature..B.cell	KIAA0226
	Immature..B.cell	NCF1
	Immature..B.cell	NCF1B
	Immature..B.cell	P2RY10
	Immature..B.cell	SP100
	Immature..B.cell	TXNIP
	Immature..B.cell	STAP1
	Immature..B.cell	TAGAP
	Immature..B.cell	ZCCHC2
	Regulatory.T.cell	CCL3L1
	Regulatory.T.cell	CD72
	Regulatory.T.cell	CLEC5A
	Regulatory.T.cell	FOXP3
	Regulatory.T.cell	ITGA4
	Regulatory.T.cell	L1CAM
	Regulatory.T.cell	LIPA
	Regulatory.T.cell	LRP1
	Regulatory.T.cell	LRRC42
	Regulatory.T.cell	MARCO
	Regulatory.T.cell	MMP12
	Regulatory.T.cell	MNDA
	Regulatory.T.cell	MRC1
	Regulatory.T.cell	MS4A6A
	Regulatory.T.cell	PELO
	Regulatory.T.cell	PLEK
	Regulatory.T.cell	PRSS23
	Regulatory.T.cell	PTGIR
	Regulatory.T.cell	ST8SIA4
	Regulatory.T.cell	STAB1
	T.follicular.helper.cell	B3GAT1
	T.follicular.helper.cell	CDK5R1
	T.follicular.helper.cell	PDCD1
	T.follicular.helper.cell	BCL6
	T.follicular.helper.cell	CD200
	T.follicular.helper.cell	CD83
	T.follicular.helper.cell	CD84
	T.follicular.helper.cell	FGF2
	T.follicular.helper.cell	GPR18
	T.follicular.helper.cell	CEBPA
	T.follicular.helper.cell	CECR1
	T.follicular.helper.cell	CLEC10A
	T.follicular.helper.cell	CLEC4A
	T.follicular.helper.cell	CSF1R
	T.follicular.helper.cell	CTSS
	T.follicular.helper.cell	DMN
	T.follicular.helper.cell	DPP4
	T.follicular.helper.cell	LRRC32
	T.follicular.helper.cell	MC5R
	T.follicular.helper.cell	MICA
	T.follicular.helper.cell	NCAM1
	T.follicular.helper.cell	NCR2
	T.follicular.helper.cell	NRP1
	T.follicular.helper.cell	PDCD1LG2
	T.follicular.helper.cell	PDCD6
	T.follicular.helper.cell	PRDX1
	T.follicular.helper.cell	RAE1
	T.follicular.helper.cell	RAET1E
	T.follicular.helper.cell	SIGLEC7
	T.follicular.helper.cell	SIGLEC9
	T.follicular.helper.cell	TYRO3
	T.follicular.helper.cell	CHST12
	T.follicular.helper.cell	CLIC3
	T.follicular.helper.cell	IVNS1ABP
	T.follicular.helper.cell	KIR2DL2
	T.follicular.helper.cell	LGMN
	Type.1.T.helper.cell	CD70
	Type.1.T.helper.cell	TBX21
	Type.1.T.helper.cell	ADAM8
	Type.1.T.helper.cell	AHCYL2
	Type.1.T.helper.cell	ALCAM
	Type.1.T.helper.cell	B3GALNT1
	Type.1.T.helper.cell	BBS12
	Type.1.T.helper.cell	BST1
	Type.1.T.helper.cell	CD151
	Type.1.T.helper.cell	CD47
	Type.1.T.helper.cell	CD48
	Type.1.T.helper.cell	CD52
	Type.1.T.helper.cell	CD53
	Type.1.T.helper.cell	CD59
	Type.1.T.helper.cell	CD6
	Type.1.T.helper.cell	CD68
	Type.1.T.helper.cell	CD7
	Type.1.T.helper.cell	CD96
	Type.1.T.helper.cell	CFHR3
	Type.1.T.helper.cell	CHRM3
	Type.1.T.helper.cell	CLEC7A
	Type.1.T.helper.cell	COL23A1
	Type.1.T.helper.cell	COL4A4
	Type.1.T.helper.cell	COL5A3
	Type.1.T.helper.cell	DAB1
	Type.1.T.helper.cell	DLEU7
	Type.1.T.helper.cell	DOC2B
	Type.1.T.helper.cell	EMP1
	Type.1.T.helper.cell	F12
	Type.1.T.helper.cell	FURIN
	Type.1.T.helper.cell	GAB3
	Type.1.T.helper.cell	GATM
	Type.1.T.helper.cell	GFPT2
	Type.1.T.helper.cell	GPR25
	Type.1.T.helper.cell	GREM2
	Type.1.T.helper.cell	HAVCR1
	Type.1.T.helper.cell	HSD11B1
	Type.1.T.helper.cell	HUNK
	Type.1.T.helper.cell	IGF2
	Type.1.T.helper.cell	RCSD1
	Type.1.T.helper.cell	RYR1
	Type.1.T.helper.cell	SAV1
	Type.1.T.helper.cell	SELE
	Type.1.T.helper.cell	SELP
	Type.1.T.helper.cell	SH3KBP1
	Type.1.T.helper.cell	SIT1
	Type.1.T.helper.cell	SLC35B3
	Type.1.T.helper.cell	SIGLEC10
	Type.1.T.helper.cell	SKAP1
	Type.1.T.helper.cell	THUMPD2
	Type.1.T.helper.cell	TIGIT
	Type.1.T.helper.cell	ZEB2
	Type.1.T.helper.cell	ENC1
	Type.1.T.helper.cell	FAM134B
	Type.1.T.helper.cell	FBXO30
	Type.1.T.helper.cell	FCGR2C
	Type.1.T.helper.cell	STAC
	Type.1.T.helper.cell	LTC4S
	Type.1.T.helper.cell	MAN1B1
	Type.1.T.helper.cell	MDH1
	Type.1.T.helper.cell	MMD
	Type.1.T.helper.cell	RGS16
	Type.1.T.helper.cell	IL12A
	Type.1.T.helper.cell	P2RX5
	Type.1.T.helper.cell	CD97
	Type.1.T.helper.cell	ITGB4
	Type.1.T.helper.cell	ICAM3
	Type.1.T.helper.cell	METRNL
	Type.1.T.helper.cell	TNFRSF1A
	Type.1.T.helper.cell	IRF1
	Type.1.T.helper.cell	HTR2B
	Type.1.T.helper.cell	CALD1
	Type.1.T.helper.cell	MOCOS
	Type.1.T.helper.cell	TRAF3IP2
	Type.1.T.helper.cell	TLR8
	Type.1.T.helper.cell	TRAF1
	Type.1.T.helper.cell	DUSP14
	Type.17.T.helper.cell	IL17A
	Type.17.T.helper.cell	IL17RA
	Type.17.T.helper.cell	C2CD4A
	Type.17.T.helper.cell	C2CD4B
	Type.17.T.helper.cell	CA2
	Type.17.T.helper.cell	CCDC65
	Type.17.T.helper.cell	CEACAM3
	Type.17.T.helper.cell	IL17C
	Type.17.T.helper.cell	IL17F
	Type.17.T.helper.cell	IL17RC
	Type.17.T.helper.cell	IL17RE
	Type.17.T.helper.cell	IL23A
	Type.17.T.helper.cell	ILDR1
	Type.17.T.helper.cell	LONRF3
	Type.17.T.helper.cell	SH2D6
	Type.17.T.helper.cell	TNIP2
	Type.17.T.helper.cell	ABCA1
	Type.17.T.helper.cell	ABCB1
	Type.17.T.helper.cell	ADAMTS12
	Type.17.T.helper.cell	ANK1
	Type.17.T.helper.cell	ANKRD22
	Type.17.T.helper.cell	B3GALT2
	Type.17.T.helper.cell	CAMTA1
	Type.17.T.helper.cell	CCR9
	Type.17.T.helper.cell	CD40
	Type.17.T.helper.cell	GPR44
	Type.17.T.helper.cell	IFT80
	Type.2.T.helper.cell	ASB2
	Type.2.T.helper.cell	CSRP2
	Type.2.T.helper.cell	DAPK1
	Type.2.T.helper.cell	DLC1
	Type.2.T.helper.cell	DNAJC12
	Type.2.T.helper.cell	DUSP6
	Type.2.T.helper.cell	GNAI1
	Type.2.T.helper.cell	LAMP3
	Type.2.T.helper.cell	NRP2
	Type.2.T.helper.cell	OSBPL1A
	Type.2.T.helper.cell	PDE4B
	Type.2.T.helper.cell	PHLDA1
	Type.2.T.helper.cell	PLA2G4A
	Type.2.T.helper.cell	RAB27B
	Type.2.T.helper.cell	RBMS3
	Type.2.T.helper.cell	RNF125
	Type.2.T.helper.cell	TMPRSS3
	Type.2.T.helper.cell	GATA3
	Type.2.T.helper.cell	BIRC5
	Type.2.T.helper.cell	CDC25C
	Type.2.T.helper.cell	CDC7
	Type.2.T.helper.cell	CENPF
	Type.2.T.helper.cell	CXCR6
	Type.2.T.helper.cell	DHFR
	Type.2.T.helper.cell	EVI5
	Type.2.T.helper.cell	GSTA4
	Type.2.T.helper.cell	HELLS
	Type.2.T.helper.cell	IL26
	Type.2.T.helper.cell	LAIR2
	Activated.dendritic.cell	ABCD1
	Activated.dendritic.cell	C1QC
	Activated.dendritic.cell	CAPG
	Activated.dendritic.cell	CCL3L3
	Activated.dendritic.cell	CD207
	Activated.dendritic.cell	CD302
	Activated.dendritic.cell	ATP5B
	Activated.dendritic.cell	ATP5L
	Activated.dendritic.cell	ATP6V1A
	Activated.dendritic.cell	BCL2L1
	Activated.dendritic.cell	C1QB
	Activated.dendritic.cell	SNURF
	Activated.dendritic.cell	SPCS3
	Activated.dendritic.cell	CCNA1
	Activated.dendritic.cell	CEACAM8
	Activated.dendritic.cell	NOS2
	Activated.dendritic.cell	SRA1
	Activated.dendritic.cell	TNFRSF6B
	Activated.dendritic.cell	TREM1
	Activated.dendritic.cell	TREML1
	Activated.dendritic.cell	RHOA
	Activated.dendritic.cell	SLC25A37
	Activated.dendritic.cell	TNFSF14
	Activated.dendritic.cell	TREML4
	Activated.dendritic.cell	VNN2
	Activated.dendritic.cell	XPO6
	Activated.dendritic.cell	CLEC4C
	Activated.dendritic.cell	TNFAIP2
	Activated.dendritic.cell	UBD
	Activated.dendritic.cell	ACTR3
	Activated.dendritic.cell	RAB1A
	Activated.dendritic.cell	SLA
	Activated.dendritic.cell	HLA-DQA2
	Activated.dendritic.cell	SIGLEC5
	Activated.dendritic.cell	SLAMF9
	CD56bright.natural.killer.cell	ABAT
	CD56bright.natural.killer.cell	C11orf75
	CD56bright.natural.killer.cell	C5orf15
	CD56bright.natural.killer.cell	CDHR1
	CD56bright.natural.killer.cell	DCAF12
	CD56bright.natural.killer.cell	DYNLL1
	CD56bright.natural.killer.cell	GPR137B
	CD56bright.natural.killer.cell	HCP5
	CD56bright.natural.killer.cell	HDGFRP2
	CD56bright.natural.killer.cell	KRT86
	CD56bright.natural.killer.cell	MLST8
	CD56bright.natural.killer.cell	ELMOD3
	CD56bright.natural.killer.cell	ENTPD5
	CD56bright.natural.killer.cell	FAM119A
	CD56bright.natural.killer.cell	FAM179A
	CD56bright.natural.killer.cell	CLIC2
	CD56bright.natural.killer.cell	COX7A2L
	CD56bright.natural.killer.cell	CREB3L4
	CD56bright.natural.killer.cell	CSF1
	CD56bright.natural.killer.cell	CSNK2A2
	CD56bright.natural.killer.cell	CSTA
	CD56bright.natural.killer.cell	CSTB
	CD56bright.natural.killer.cell	CTPS
	CD56bright.natural.killer.cell	CTSD
	CD56bright.natural.killer.cell	FST
	CD56bright.natural.killer.cell	GATA2
	CD56bright.natural.killer.cell	GMPR
	CD56bright.natural.killer.cell	HDC
	CD56bright.natural.killer.cell	HEY1
	CD56bright.natural.killer.cell	HOXA1
	CD56bright.natural.killer.cell	HS2ST1
	CD56bright.natural.killer.cell	HS3ST1
	CD56bright.natural.killer.cell	BCL11B
	CD56bright.natural.killer.cell	CDH3
	CD56bright.natural.killer.cell	MYL6B
	CD56bright.natural.killer.cell	NAA16
	CD56bright.natural.killer.cell	ClQA
	CD56bright.natural.killer.cell	ClQB
	CD56bright.natural.killer.cell	CYP27B1
	CD56bright.natural.killer.cell	EIF3M
	CD56dim.natural.killer.cell	CYP27A1
	CD56dim.natural.killer.cell	DDX55
	CD56dim.natural.killer.cell	DYRK2
	CD56dim.natural.killer.cell	RPL37A
	CD56dim.natural.killer.cell	NOTCH3
	CD56dim.natural.killer.cell	AKR7A3
	CD56dim.natural.killer.cell	GPRC5C
	CD56dim.natural.killer.cell	GRIN1
	CD56dim.natural.killer.cell	HLA-E
	CD56dim.natural.killer.cell	PORCN
	CD56dim.natural.killer.cell	PSMC4
	CD56dim.natural.killer.cell	UPP1
	CD56dim.natural.killer.cell	IL21R
	CD56dim.natural.killer.cell	KIR2DS1
	CD56dim.natural.killer.cell	KIR2DS2
	CD56dim.natural.killer.cell	KIR2DS5
	Eosinophil	GIPR
	Eosinophil	KRT18P50
	Eosinophil	LRMP
	Eosinophil	FOSB
	Eosinophil	RRP12
	Eosinophil	GPR183
	Eosinophil	NR4A3
	Eosinophil	ST3GAL6
	Eosinophil	DEPDC5
	Eosinophil	PDE6C
	Eosinophil	PKD2L2
	Eosinophil	GPR65
	Eosinophil	IL5RA
	Eosinophil	P2RY14
	Eosinophil	DACH1
	Eosinophil	DAPK2
	Eosinophil	EMR3
	Immature.dendritic.cell	ACADM
	Immature.dendritic.cell	AHCYL1
	Immature.dendritic.cell	ALDH1A2
	Immature.dendritic.cell	ALDH3A2
	Immature.dendritic.cell	ALDH9A1
	Immature.dendritic.cell	ALOX15
	Immature.dendritic.cell	AMT
	Immature.dendritic.cell	ARL1
	Immature.dendritic.cell	ATIC
	Immature.dendritic.cell	ATP5A1
	Immature.dendritic.cell	CAPZA1
	Immature.dendritic.cell	LILRA5
	Immature.dendritic.cell	RDX
	Immature.dendritic.cell	RRAGD
	Immature.dendritic.cell	TACSTD2
	Immature.dendritic.cell	INPP5F
	Immature.dendritic.cell	RAB38
	Immature.dendritic.cell	PLAU
	Immature.dendritic.cell	CSF3R
	Immature.dendritic.cell	SLC18A2
	Immature.dendritic.cell	AMPD2
	Immature.dendritic.cell	CLTB
	Immature.dendritic.cell	C1orf162
	Macrophage	AIF1
	Macrophage	CCL1
	Macrophage	CCL14
	Macrophage	CCL23
	Macrophage	CCL26
	Macrophage	CD300LB
	Macrophage	CNR1
	Macrophage	CNR2
	Macrophage	EIF1
	Macrophage	EIF4A1
	Macrophage	FPR1
	Macrophage	FPR2
	Macrophage	FRAT2
	Macrophage	GPR27
	Macrophage	GPR77
	Macrophage	RNASE2
	Macrophage	MS4A2
	Macrophage	BASP1
	Macrophage	IGSF6
	Macrophage	HK3
	Macrophage	VNN1
	Macrophage	FES
	Macrophage	NPL
	Macrophage	FZD2
	Macrophage	FAM198B
	Macrophage	HNMT
	Macrophage	SLC15A3
	Macrophage	CD4
	Macrophage	TXNDC3
	Macrophage	FRMD4A
	Macrophage	CRYBB1
	Macrophage	HRH1
	Macrophage	WNT5B
	Mast.cell	ADAMTS3
	Mast.cell	CPA3
	Mast.cell	CMA1
	Mast.cell	CTSG
	Mast.cell	ARHGAP15
	Mast.cell	CPM
	Mast.cell	FCN1
	Mast.cell	FTL
	Mast.cell	HSPA6
	Mast.cell	ITGA9
	Mast.cell	RNASE3
	Mast.cell	S100A4
	Mast.cell	SIGLEC8
	Mast.cell	SLC6A4
	Mast.cell	PTGS2
	Mast.cell	EGR3
	Mast.cell	PILRA
	MDSC	CCR2
	MDSC	CD14
	MDSC	CD2
	MDSC	CD86
	MDSC	CXCR4
	MDSC	FCGR2A
	MDSC	FCGR2B
	MDSC	FCGR3A
	MDSC	FERMT3
	MDSC	GPSM3
	MDSC	IL18BP
	MDSC	IL4R
	MDSC	ITGAL
	MDSC	ITGAM
	MDSC	PARVG
	MDSC	PSAP
	MDSC	PTGER2
	MDSC	PTGES2
	MDSC	S100A8
	MDSC	S100A9
	Monocyte	ASGR2
	Monocyte	CFP
	Monocyte	ASGR1
	Monocyte	CD1D
	Monocyte	UPK3A
	Monocyte	ACTG1
	Monocyte	ANXA5
	Monocyte	ATP6V1B2
	Monocyte	CFL1
	Monocyte	DAZAP2
	Monocyte	CTBS
	Monocyte	EMR4P
	Monocyte	HIVEP2
	Monocyte	MARCKSL1
	Monocyte	MBP
	Monocyte	MMP15
	Monocyte	PNPLA6
	Monocyte	TMBIM6
	Monocyte	PQBP1
	Monocyte	TEX264
	Monocyte	IKZF1
	Natural.killer.cell	AKT3
	Natural.killer.cell	AXL
	Natural.killer.cell	BST2
	Natural.killer.cell	CDH2
	Natural.killer.cell	CRTAM
	Natural.killer.cell	CSF2RA
	Natural.killer.cell	CTSZ
	Natural.killer.cell	CXCL1
	Natural.killer.cell	CYTH1
	Natural.killer.cell	DAXX
	Natural.killer.cell	DGKH
	Natural.killer.cell	DLL4
	Natural.killer.cell	DPYD
	Natural.killer.cell	ERBB3
	Natural.killer.cell	F11R
	Natural.killer.cell	FAM27A
	Natural.killer.cell	FAM49A
	Natural.killer.cell	FASLG
	Natural.killer.cell	FCGR1A
	Natural.killer.cell	FN1
	Natural.killer.cell	FSTL1
	Natural.killer.cell	FUCA1
	Natural.killer.cell	GBP3
	Natural.killer.cell	GLS2
	Natural.killer.cell	GRB2
	Natural.killer.cell	LST1
	Natural.killer.cell	BCL2
	Natural.killer.cell	CDC5L
	Natural.killer.cell	FGF18
	Natural.killer.cell	FUT5
	Natural.killer.cell	FZR1
	Natural.killer.cell	GAGE2
	Natural.killer.cell	IGFBP5
	Natural.killer.cell	KANK2
	Natural.killer.cell	LDB3
	Natural.killer.T.cell	BTN2A2
	Natural.killer.T.cell	CD101
	Natural.killer.T.cell	CD109
	Natural.killer.T.cell	CNPY3
	Natural.killer.T.cell	CNPY4
	Natural.killer.T.cell	CREB1
	Natural.killer.T.cell	CRTC2
	Natural.killer.T.cell	CRTC3
	Natural.killer.T.cell	CSF2
	Natural.killer.T.cell	KLRC1
	Natural.killer.T.cell	FUT4
	Natural.killer.T.cell	ICAM2
	Natural.killer.T.cell	IL32
	Natural.killer.T.cell	LAMP2
	Natural.killer.T.cell	LILRB5
	Natural.killer.T.cell	KLRG1
	Natural.killer.T.cell	HSPA4
	Natural.killer.T.cell	HSPB6
	Natural.killer.T.cell	ISM2
	Natural.killer.T.cell	ITIH2
	Natural.killer.T.cell	KDM4C
	Natural.killer.T.cell	KIR2DS4
	Natural.killer.T.cell	KIRREL3
	Natural.killer.T.cell	SDCBP
	Natural.killer.T.cell	NFATC2IP
	Natural.killer.T.cell	MICB
	Natural.killer.T.cell	KIR2DL1
	Natural.killer.T.cell	KIR2DL3
	Natural.killer.T.cell	KIR3DL1
	Natural.killer.T.cell	KIR3DL2
	Natural.killer.T.cell	NCR1
	Natural.killer.T.cell	FOSL1
	Natural.killer.T.cell	TSLP
	Natural.killer.T.cell	SLC7A7
	Natural.killer.T.cell	SPP1
	Natural.killer.T.cell	TREM2
	Natural.killer.T.cell	UBASH3A
	Natural.killer.T.cell	YBX2
	Natural.killer.T.cell	CCDC88A
	Natural.killer.T.cell	CLEC1A
	Natural.killer.T.cell	THBD
	Natural.killer.T.cell	PDPN
	Natural.killer.T.cell	VCAM1
	Natural.killer.T.cell	EMR1
	Neutrophil	CREB5
	Neutrophil	CDA
	Neutrophil	CHST15
	Neutrophil	S100A12
	Neutrophil	APOBEC3A
	Neutrophil	CASP5
	Neutrophil	MMP25
	Neutrophil	HAL
	Neutrophil	C1orf183
	Neutrophil	FFAR2
	Neutrophil	MAK
	Neutrophil	CXCR1
	Neutrophil	STEAP4
	Neutrophil	MGAM
	Neutrophil	BTNL8
	Neutrophil	CXCR2
	Neutrophil	TNFRSF10C
	Neutrophil	VNN3
	Plasmacytoid.dendritic.cell	CBX6
	Plasmacytoid.dendritic.cell	DAB2
	Plasmacytoid.dendritic.cell	DDX17
	Plasmacytoid.dendritic.cell	HIGD1A
	Plasmacytoid.dendritic.cell	IDH3A
	Plasmacytoid.dendritic.cell	IL3RA
	Plasmacytoid.dendritic.cell	MAGED1
	Plasmacytoid.dendritic.cell	NUCB2
	Plasmacytoid.dendritic.cell	OFD1
	Plasmacytoid.dendritic.cell	OGT
	Plasmacytoid.dendritic.cell	PDIA4
	Plasmacytoid.dendritic.cell	SERTAD2
	Plasmacytoid.dendritic.cell	SIRPA
	Plasmacytoid.dendritic.cell	TMED2
	Plasmacytoid.dendritic.cell	ENG
	Plasmacytoid.dendritic.cell	FCAR
	Plasmacytoid.dendritic.cell	IGF1
	Plasmacytoid.dendritic.cell	ITGA2B
	Plasmacytoid.dendritic.cell	GABARAP
	Plasmacytoid.dendritic.cell	GPX1
	Plasmacytoid.dendritic.cell	KRT23
	Plasmacytoid.dendritic.cell	PROK2
	Plasmacytoid.dendritic.cell	RALB
	Plasmacytoid.dendritic.cell	RETNLB
	Plasmacytoid.dendritic.cell	RNF141
	Plasmacytoid.dendritic.cell	SEC14L1
	Plasmacytoid.dendritic.cell	SEPX1
	Plasmacytoid.dendritic.cell	EMP3
	Plasmacytoid.dendritic.cell	CD300LF
	Plasmacytoid.dendritic.cell	ABTB1
	Plasmacytoid.dendritic.cell	KLHL21
	Plasmacytoid.dendritic.cell	PHRF1

## Sheet: S5
Table-S5: The EBV gene signature used in this work to estimate the relative expression of EBV gene
	EBV gene	EBV Gene Signature	Pearson Correlation
	RPMS1	BTG3	0.6
	RPMS1	RNF165	0.59
	RPMS1	KIAA1653	0.58
	RPMS1	UNQ6494	0.58
	RPMS1	PXT1	0.57
	RPMS1	SOCS1	0.57
	RPMS1	C6orf141	0.56
	RPMS1	AK095721	0.56
	RPMS1	KREMEN2	0.56
	RPMS1	ATF5	0.55
	RPMS1	DLG5	0.54
	RPMS1	AX747179	0.54
	RPMS1	PSPH	0.54
	RPMS1	AK127339	0.54
	RPMS1	MICALL2	0.54
	RPMS1	C18orf23	0.54
	RPMS1	DQX1	0.54
	RPMS1	LOC286059	0.53
	RPMS1	FERMT1	0.53
	RPMS1	GJB5	0.53
	RPMS1	DMD	0.53
	RPMS1	GALNT11	0.52
	RPMS1	FRMD4A	0.52
	RPMS1	GJB3	0.52
	RPMS1	LOC284454	0.52
	RPMS1	GORAB	0.52
	RPMS1	PRODH	0.52
	RPMS1	PKDCC	0.52
	RPMS1	RWDD2B	0.51
	RPMS1	PLCH2	0.51
	RPMS1	TNFRSF10B	0.51
	RPMS1	LOC100507053	0.51
	RPMS1	ZNF738	0.51
	RPMS1	COL27A1	0.51
	RPMS1	THBS4	0.51
	RPMS1	LOC100996485	0.5
	RPMS1	HDGFRP3	0.5
	RPMS1	AK124682	0.5
	RPMS1	RAET1K	0.5
	RPMS1	MAPKBP1	0.5
	RPMS1	POMGNT1	0.5
	RPMS1	LOC100129148	0.5
	RPMS1	MYO19	0.49
	RPMS1	PCNA	0.49
	RPMS1	KDM4A-AS1	0.49
	RPMS1	WRAP73	0.49
	RPMS1	SYNPO2	0.49
	RPMS1	LOC100506472	0.49
	RPMS1	VRK2	0.49
	RPMS1	LHX2	0.49
	RPMS1	PHLDA3	0.49
	RPMS1	LINC00173	0.49
	RPMS1	COA1	0.49
	RPMS1	PYCARD	0.49
	RPMS1	DDX11-AS1	0.49
	RPMS1	LAMA3	0.48
	RPMS1	ZBED3-AS1	0.48
	RPMS1	KREMEN1	0.48
	RPMS1	DLX4	0.48
	RPMS1	ANKRD33B	0.48
	RPMS1	FOXRED2	0.48
	RPMS1	NUPL2	0.48
	RPMS1	ITGAV	0.48
	RPMS1	ASB9	0.48
	RPMS1	VANGL2	0.48
	RPMS1	PARD6G	0.48
	RPMS1	UBD	0.48
	RPMS1	EDARADD	0.48
	RPMS1	DOCK4	0.48
	RPMS1	SSTR2	0.48
	RPMS1	TP73	0.48
	RPMS1	AX747140	0.47
	RPMS1	LINC00842	0.47
	RPMS1	COL22A1	0.47
	RPMS1	MOV10	0.47
	RPMS1	APOBEC3H	0.47
	RPMS1	TBC1D17	0.47
	RPMS1	RNF43	0.47
	RPMS1	CSAG3	0.47
	RPMS1	CHAF1B	0.47
	RPMS1	CENPK	0.47
	RPMS1	EARS2	0.47
	RPMS1	SAMD10	0.47
	RPMS1	CXCL10	0.47
	RPMS1	FLJ38668	0.47
	RPMS1	TNNT2	0.47
	RPMS1	S1PR5	0.47
	RPMS1	DGCR8	0.47
	RPMS1	HS3ST4	0.47
	RPMS1	CHRNA6	0.47
	RPMS1	AK092331	0.46
	RPMS1	CSAG2	0.46
	RPMS1	BAHD1	0.46
	RPMS1	SLC9A7	0.46
	RPMS1	LINC00176	0.46
	RPMS1	IRF6	0.46
	RPMS1	SRSF6	0.46
	RPMS1	RNF207	0.46
	RPMS1	RGPD3	0.46
	RPMS1	LINC00277	0.46
	RPMS1	ARHGAP8	0.46
	RPMS1	AX747401	0.46
	RPMS1	ASCL4	0.46
	RPMS1	TIMMDC1	0.46
	RPMS1	RBFA	0.46
	RPMS1	TSPAN17	0.46
	RPMS1	CBR4	0.46
	RPMS1	CENPH	0.46
	RPMS1	INPP1	0.45
	RPMS1	SEMA3F	0.45
	RPMS1	RBFOX2	0.45
	RPMS1	NEDD1	0.45
	RPMS1	CDK3	0.45
	RPMS1	KSR1	0.45
	RPMS1	KIAA0101	0.45
	RPMS1	BC008049	0.45
	RPMS1	EME1	0.45
	RPMS1	CLEC7A	0.45
	RPMS1	DCAKD	0.45
	RPMS1	ZNF488	0.45
	RPMS1	ATL2	0.45
	RPMS1	RBBP8	0.45
	RPMS1	COX6B2	0.45
	RPMS1	SEC61A2	0.45
	RPMS1	KLRG2	0.44
	RPMS1	LOC284385	0.44
	RPMS1	ERAP1	0.44
	RPMS1	ROBO1	0.44
	RPMS1	B4GALT6	0.44
	RPMS1	AK129672	0.44
	RPMS1	KIF13A	0.44
	RPMS1	RRP7B	0.44
	RPMS1	ARL6IP6	0.44
	RPMS1	BC039000	0.44
	RPMS1	LPIN3	0.44
	RPMS1	XG	0.44
	RPMS1	STAP2	0.44
	RPMS1	AX747819	0.44
	RPMS1	FAM71E2	0.44
	RPMS1	STAR	0.44
	RPMS1	LOC284837	0.44
	RPMS1	LOC654841	0.44
	RPMS1	UBE2Z	0.44
	RPMS1	ISYNA1	0.44
	RPMS1	RTN4RL1	0.43
	RPMS1	CDKN2AIPNL	0.43
	RPMS1	AK128252	0.43
	RPMS1	GAS5	0.43
	RPMS1	WNT10B	0.43
	RPMS1	C9orf3	0.43
	RPMS1	CDC42EP4	0.43
	RPMS1	FIGNL1	0.43
	RPMS1	TRIAP1	0.43
	RPMS1	KIAA0895L	0.43
	RPMS1	SNHG16	0.43
	RPMS1	ATG4B	0.43
	RPMS1	RHBDL1	0.43
	RPMS1	MTERFD1	0.43
	RPMS1	SNORA33	0.43
	RPMS1	PFDN4	0.43
	RPMS1	TMEM27	0.43
	RPMS1	ETV7	0.43
	RPMS1	CEP192	0.43
	RPMS1	AK054635	0.43
	RPMS1	MGC16275	0.43
	RPMS1	PTGS2	0.43
	RPMS1	AJUBA	0.43
	RPMS1	CDK18	0.43
	RPMS1	DDB2	0.43
	RPMS1	C17orf75	0.43
	RPMS1	MRPL45P2	0.43
	RPMS1	NIT2	0.43
	RPMS1	CDC45	0.43
	RPMS1	NPPC	0.43
	RPMS1	CHST14	0.43
	RPMS1	RAB9A	0.42
	RPMS1	RNF19B	0.42
	RPMS1	ATF4	0.42
	RPMS1	NNAT	0.42
	RPMS1	OLA1	0.42
	RPMS1	GU228584	0.42
	RPMS1	NDUFB3	0.42
	RPMS1	ZIC2	0.42
	RPMS1	PLA2G3	0.42
	RPMS1	PLXNA1	0.42
	RPMS1	RELB	0.42
	RPMS1	HOXC6	0.42
	RPMS1	ABHD17C	0.42
	RPMS1	PPIA	0.42
	RPMS1	TNFSF15	0.42
	RPMS1	AK125749	0.42
	RPMS1	AHCY	0.42
	RPMS1	L3MBTL4	0.42
	RPMS1	GPR87	0.42
	RPMS1	GJB4	0.42
	RPMS1	TADA2A	0.42
	RPMS1	DTX2	0.42
	RPMS1	LOC285768	0.42
	RPMS1	TBC1D24	0.42
	RPMS1	UNQ6501	0.42
	RPMS1	PSTPIP2	0.42
	RPMS1	CSAD	0.42
	RPMS1	GTF3C3	0.42
	RPMS1	ENDOV	0.42
	RPMS1	TAB3	0.42
	RPMS1	ZNF192P1	0.42
	RPMS1	DKFZp686M11215	0.42
	RPMS1	HIVEP1	0.41
	RPMS1	CSE1L	0.41
	RPMS1	HOOK2	0.41
	RPMS1	MOB4	0.41
	RPMS1	CDH23	0.41
	RPMS1	GTF2F2	0.41
	RPMS1	AK094818	0.41
	RPMS1	SCD5	0.41
	RPMS1	MAPKAPK2	0.41
	RPMS1	MTBP	0.41
	RPMS1	NME1	0.41
	RPMS1	C11orf45	0.41
	RPMS1	RQCD1	0.41
	RPMS1	SH3BGR	0.41
	RPMS1	FASTK	0.41
	RPMS1	TTLL4	0.41
	RPMS1	CGB7	0.41
	RPMS1	STX6	0.41
	RPMS1	FXYD3	0.41
	RPMS1	PLEKHA1	0.41
	RPMS1	ARNTL2	0.41
	RPMS1	FBXO22	0.41
	RPMS1	NFKB2	0.41
	RPMS1	TP63	0.41
	RPMS1	JMJD4	0.41
	RPMS1	USP31	0.41
	RPMS1	LAMA5	0.41
	RPMS1	PSMC3IP	0.41
	RPMS1	ZNF576	0.41
	RPMS1	AX748339	0.41
	RPMS1	SNHG15	0.41
	RPMS1	FAM83B	0.41
	RPMS1	SNHG1	0.41
	RPMS1	HERC2P2	0.41
	RPMS1	GAMT	0.41
	RPMS1	IL15	0.41
	RPMS1	EGOT	0.41
	RPMS1	AK022915	0.41
	RPMS1	FZD7	0.41
	RPMS1	SOGA2	0.41
	RPMS1	PLAGL2	0.41
	RPMS1	PARPBP	0.41
	RPMS1	ABCA17P	0.41
	RPMS1	FOXQ1	0.41
	RPMS1	ATP5O	0.41
	RPMS1	NT5DC1	0.41
	RPMS1	PIM3	0.4
	RPMS1	TCEB1	0.4
	RPMS1	AX747406	0.4
	RPMS1	ARNT2	0.4
	RPMS1	BCRP3	0.4
	RPMS1	HOXA3	0.4
	RPMS1	RNF44	0.4
	RPMS1	FMNL2	0.4
	RPMS1	PIDD	0.4
	RPMS1	BMP2	0.4
	RPMS1	IDH1	0.4
	RPMS1	GTF2H2B	0.4
	RPMS1	LOC730101	0.4
	RPMS1	LYPLAL1	0.4
	RPMS1	NFE2L3	0.4
	RPMS1	SCML2	0.4
	RPMS1	CXCL11	0.4
	RPMS1	LOC100130275	0.4
	RPMS1	AK054837	0.4
	RPMS1	CLASP1	0.4
	RPMS1	PAK3	0.4
	RPMS1	PRR5-ARHGAP8	0.4
	RPMS1	FBF1	0.4
	RPMS1	LUC7L3	0.4
	RPMS1	SNHG12	0.4
	RPMS1	TYMS	0.4
	RPMS1	CAMKK2	0.4
	RPMS1	MUC19	0.4
	RPMS1	C17orf104	0.4
	RPMS1	TMEM14A	0.4
	RPMS1	ANXA8L2	0.4
	RPMS1	SCO2	0.4
	RPMS1	MAD2L1	0.4
	RPMS1	KRT74	0.4
	RPMS1	PKP4	0.4
	RPMS1	CCNF	0.4
	RPMS1	MAT2A	0.4
	RPMS1	DPY19L1	0.4
	RPMS1	FOXN1	0.4
	RPMS1	RANGAP1	0.4
	RPMS1	MPP3	0.4
	RPMS1	CUL9	0.4
	RPMS1	ANKRD22	0.4
	RPMS1	ATP5G3	0.4
	RPMS1	CASK	0.39
	RPMS1	BC005905	0.39
	RPMS1	PTPRF	0.39
	RPMS1	TYK2	0.39
	RPMS1	ESCO2	0.39
	RPMS1	CD274	0.39
	RPMS1	LINC00634	0.39
	RPMS1	NUP35	0.39
	RPMS1	TP53	0.39
	RPMS1	FAS	0.39
	RPMS1	STX16	0.39
	RPMS1	RPS27L	0.39
	RPMS1	BC045163	0.39
	RPMS1	DKFZp686N1150	0.39
	RPMS1	TATDN1	0.39
	RPMS1	NUP37	0.39
	RPMS1	HRSP12	0.39
	RPMS1	NTN3	0.39
	RPMS1	NTRK2	0.39
	RPMS1	WSCD1	0.39
	RPMS1	FASTKD1	0.39
	RPMS1	KNTC1	0.39
	RPMS1	SUV39H2	0.39
	RPMS1	PALB2	0.39
	RPMS1	ACTRT3	0.39
	RPMS1	DDA1	0.39
	RPMS1	ITPKA	0.39
	RPMS1	OSGEPL1	0.39
	RPMS1	UXS1	0.39
	RPMS1	BC035067	0.39
	RPMS1	CYP4F8	0.39
	RPMS1	MYO18B	0.39
	RPMS1	PHF21B	0.39
	RPMS1	CCNE2	0.39
	RPMS1	ADH5	0.39
	RPMS1	SLC5A6	0.39
	RPMS1	FAT3	0.39
	RPMS1	C16orf98	0.39
	RPMS1	SSPO	0.39
	RPMS1	IMPACT	0.39
	RPMS1	ZC3H7B	0.39
	RPMS1	BRIP1	0.39
	RPMS1	GINS3	0.39
	RPMS1	ABCA3	0.39
	RPMS1	ZNRF1	0.39
	RPMS1	WNK2	0.39
	RPMS1	THOC1	0.39
	RPMS1	C17orf76-AS1	0.39
	RPMS1	CCL20	0.38
	RPMS1	GLI4	0.38
	RPMS1	TMEM178B	0.38
	RPMS1	VEGFA	0.38
	RPMS1	KCTD3	0.38
	RPMS1	GZMH	0.38
	RPMS1	TMA16	0.38
	RPMS1	DOC2B	0.38
	RPMS1	NXT1	0.38
	RPMS1	AFMID	0.38
	RPMS1	RHCE	0.38
	RPMS1	QDPR	0.38
	RPMS1	IL11	0.38
	RPMS1	AKT1S1	0.38
	RPMS1	GNLY	0.38
	RPMS1	ALDH2	0.38
	RPMS1	ADAM23	0.38
	RPMS1	D2HGDH	0.38
	RPMS1	NOXO1	0.38
	RPMS1	AX747577	0.38
	RPMS1	NAT9	0.38
	RPMS1	TNFSF4	0.38
	RPMS1	AX747003	0.38
	RPMS1	LAMB3	0.38
	RPMS1	TMEM194A	0.38
	RPMS1	RAMP1	0.38
	RPMS1	FDXR	0.38
	RPMS1	CDKN1A	0.38
	RPMS1	C17orf53	0.38
	RPMS1	OSBPL1A	0.38
	RPMS1	MED15	0.38
	RPMS1	DNA2	0.38
	RPMS1	DTYMK	0.38
	RPMS1	ZMIZ2	0.38
	RPMS1	BX537921	0.38
	RPMS1	RAD54B	0.38
	RPMS1	LINC00839	0.38
	RPMS1	KCNB2	0.38
	RPMS1	MRPL32	0.38
	RPMS1	SETD4	0.38
	RPMS1	PHF5A	0.38
	RPMS1	USP40	0.38
	RPMS1	AK092048	0.38
	RPMS1	SLC22A20	0.38
	RPMS1	DUSP10	0.38
	RPMS1	IFNG	0.38
	RPMS1	AK131516	0.38
	RPMS1	PICK1	0.38
	RPMS1	ANKH	0.38
	RPMS1	IGSF9B	0.38
	RPMS1	FJX1	0.38
	RPMS1	AX747846	0.38
	RPMS1	FKBP1A	0.38
	RPMS1	TLR5	0.38
	RPMS1	CBX2	0.38
	RPMS1	LIAS	0.38
	RPMS1	ANKRD29	0.38
	RPMS1	TAS2R19	0.38
	RPMS1	SERINC4	0.38
	RPMS1	PCBP1-AS1	0.38
	RPMS1	TP53TG1	0.38
	RPMS1	CCND1	0.38
	RPMS1	GATA6	0.38
	RPMS1	SPRN	0.38
	RPMS1	TNFAIP3	0.38
	RPMS1	C1orf213	0.38
	RPMS1	SRSF2	0.38
	RPMS1	IRS2	0.38
	RPMS1	E2F1	0.37
	RPMS1	NEURL3	0.37
	RPMS1	GPR143	0.37
	RPMS1	ABCC4	0.37
	RPMS1	FAM57A	0.37
	RPMS1	UQCC	0.37
	RPMS1	PARP12	0.37
	RPMS1	PGAP1	0.37
	RPMS1	IKBKE	0.37
	RPMS1	PAQR4	0.37
	RPMS1	LOC100506548	0.37
	RPMS1	C12orf65	0.37
	RPMS1	BC034020	0.37
	RPMS1	MATN4	0.37
	RPMS1	AMOTL1	0.37
	RPMS1	BX538249	0.37
	RPMS1	ITGAM	0.37
	RPMS1	GNPDA1	0.37
	RPMS1	MMAA	0.37
	RPMS1	CTNND1	0.37
	RPMS1	MLF1IP	0.37
	RPMS1	TK1	0.37
	RPMS1	POGLUT1	0.37
	RPMS1	MTG2	0.37
	RPMS1	BCAT2	0.37
	RPMS1	ZDBF2	0.37
	RPMS1	EMX1	0.37
	RPMS1	AX746605	0.37
	RPMS1	DQ574852	0.37
	RPMS1	ERO1LB	0.37
	RPMS1	TRMU	0.37
	RPMS1	RBM19	0.37
	RPMS1	EPHB2	0.37
	RPMS1	HCAR3	0.37
	RPMS1	ST6GALNAC2	0.37
	RPMS1	SRD5A1	0.37
	RPMS1	DUT	0.37
	RPMS1	GPSM2	0.37
	RPMS1	LOC100505876	0.37
	RPMS1	SNRPD1	0.37
	RPMS1	POU5F1	0.37
	RPMS1	AGRN	0.37
	RPMS1	SPATS2	0.37
	RPMS1	RFX5	0.37
	RPMS1	RFC4	0.37
	RPMS1	ARMC12	0.37
	RPMS1	RMI2	0.37
	RPMS1	OVOS2	0.37
	RPMS1	C16orf95	0.37
	RPMS1	AX747706	0.37
	RPMS1	DCST2	0.37
	RPMS1	TUBA1C	0.37
	RPMS1	KIAA0146	0.37
	RPMS1	ANXA8	0.37
	RPMS1	COA3	0.37
	RPMS1	CTAGE7P	0.37
	RPMS1	ICOSLG	0.37
	RPMS1	CD200	0.37
	RPMS1	USP18	0.37
	RPMS1	SCNN1G	0.37
	RPMS1	SOX6	0.37
	RPMS1	BRCA1	0.37
	RPMS1	PDHA1	0.37
	RPMS1	LOC642852	0.37
	RPMS1	SYCE3	0.37
	RPMS1	ZNF385A	0.37
	RPMS1	KRT84	0.37
	RPMS1	BOD1	0.37
	RPMS1	TMEM150C	0.37
	RPMS1	SGK1	0.37
	RPMS1	CYC1	0.37
	RPMS1	AK090736	0.37
	RPMS1	PGLYRP3	0.36
	RPMS1	NEURL1B	0.36
	RPMS1	SPSB4	0.36
	RPMS1	PIGA	0.36
	RPMS1	GINS1	0.36
	RPMS1	SEMA6A	0.36
	RPMS1	CELSR2	0.36
	RPMS1	GNB1L	0.36
	RPMS1	PRICKLE3	0.36
	RPMS1	GSAP	0.36
	RPMS1	MRPL45	0.36
	RPMS1	CLEC16A	0.36
	RPMS1	LSM12	0.36
	RPMS1	ZNF497	0.36
	RPMS1	JOSD1	0.36
	RPMS1	ELAC1	0.36
	RPMS1	SUSD4	0.36
	RPMS1	PARM1	0.36
	RPMS1	DCTD	0.36
	RPMS1	TARBP1	0.36
	RPMS1	NFKBIA	0.36
	RPMS1	CNTNAP2	0.36
	RPMS1	FAM212B	0.36
	RPMS1	FANCI	0.36
	RPMS1	ANKRD13B	0.36
	RPMS1	DTL	0.36
	RPMS1	SNORA5C	0.36
	RPMS1	AX747684	0.36
	RPMS1	RPS10P7	0.36
	RPMS1	WDR91	0.36
	RPMS1	TIPIN	0.36
	RPMS1	XRCC2	0.36
	RPMS1	HELLS	0.36
	RPMS1	FANCE	0.36
	RPMS1	WDR47	0.36
	RPMS1	ABCC1	0.36
	RPMS1	ANKRD61	0.36
	RPMS1	AK055849	0.36
	RPMS1	THG1L	0.36
	RPMS1	LRIG3	0.36
	RPMS1	ZNF891	0.36
	RPMS1	SBP1	0.36
	RPMS1	C19orf48	0.36
	RPMS1	KCNC4	0.36
	RPMS1	CHEK2	0.36
	RPMS1	TRMT2A	0.36
	RPMS1	FGF1	0.36
	RPMS1	NOV	0.36
	RPMS1	FHOD3	0.36
	RPMS1	SESN1	0.36
	RPMS1	MRPL24	0.36
	RPMS1	MCCC2	0.36
	RPMS1	SLC25A17	0.36
	RPMS1	NT5M	0.36
	RPMS1	C2CD2	0.36
	RPMS1	COL17A1	0.36
	RPMS1	KRT15	0.36
	RPMS1	FLJ13197	0.36
	RPMS1	SIM1	0.36
	RPMS1	FXYD2	0.36
	RPMS1	AK001975	0.36
	RPMS1	MCM4	0.36
	RPMS1	TMEM68	0.36
	RPMS1	MRPL34	0.36
	RPMS1	C8orf4	0.36
	RPMS1	DEPDC1B	0.36
	RPMS1	PMS1	0.36
	RPMS1	DHRS2	0.36
	RPMS1	SMYD5	0.36
	RPMS1	AK074476	0.36
	RPMS1	TUFT1	0.36
	RPMS1	PNKD	0.36
	RPMS1	FAM156B	0.36
	RPMS1	SH3BP1	0.36
	RPMS1	NRXN1	0.36
	RPMS1	FBXO22-AS1	0.36
	RPMS1	SMAD5	0.36
	RPMS1	PLGRKT	0.36
	RPMS1	SYNGR2	0.36
	RPMS1	ZNF561	0.36
	RPMS1	AK090904	0.36
	RPMS1	MGME1	0.35
	RPMS1	TYMP	0.35
	RPMS1	AP3B2	0.35
	RPMS1	SUGP2	0.35
	RPMS1	LHX4	0.35
	RPMS1	TVP23C	0.35
	RPMS1	SERPINA4	0.35
	RPMS1	LINC00460	0.35
	RPMS1	RNASEH2A	0.35
	RPMS1	TRIM35	0.35
	RPMS1	KRT2	0.35
	RPMS1	AK2	0.35
	RPMS1	EPB41L4A	0.35
	RPMS1	LOC338817	0.35
	RPMS1	LOC100527964	0.35
	RPMS1	BTNL9	0.35
	RPMS1	MRPS28	0.35
	RPMS1	TRIM16L	0.35
	RPMS1	UBE3B	0.35
	RPMS1	GBAP1	0.35
	RPMS1	C10orf10	0.35
	RPMS1	HCN3	0.35
	RPMS1	EDA2R	0.35
	RPMS1	DGAT2	0.35
	RPMS1	PNO1	0.35
	RPMS1	LOC100505702	0.35
	RPMS1	ZNF248	0.35
	RPMS1	AK001394	0.35
	RPMS1	AK000953	0.35
	RPMS1	LOC100506599	0.35
	RPMS1	TAS2R31	0.35
	RPMS1	BX648455	0.35
	RPMS1	TYW5	0.35
	RPMS1	WDR73	0.35
	RPMS1	NPM1	0.35
	RPMS1	LOC653712	0.35
	RPMS1	GADD45A	0.35
	RPMS1	FAM71F1	0.35
	RPMS1	BC039678	0.35
	RPMS1	ELMOD3	0.35
	RPMS1	ZFP112	0.35
	RPMS1	CKS1B	0.35
	RPMS1	GSG2	0.35
	RPMS1	SNHG8	0.35
	RPMS1	CCDC28B	0.35
	RPMS1	IGSF9	0.35
	RPMS1	FAM162A	0.35
	RPMS1	C1QBP	0.35
	RPMS1	BC034456	0.35
	RPMS1	PDCD5	0.35
	RPMS1	FAM222A	0.35
	RPMS1	KRT32	0.35
	RPMS1	SPATA19	0.35
	RPMS1	SPTB	0.35
	RPMS1	ST20	0.35
	RPMS1	LPAR6	0.35
	RPMS1	MAP3K14-AS1	0.35
	RPMS1	ZBED3	0.35
	RPMS1	GABPB1	0.35
	RPMS1	CCR8	0.35
	RPMS1	GART	0.35
	RPMS1	TAPT1-AS1	0.35
	RPMS1	DNAJB6	0.35
	RPMS1	DMPK	0.35
	RPMS1	NCAPH2	0.35
	RPMS1	CHTF18	0.35
	RPMS1	AK128593	0.35
	RPMS1	IL17REL	0.35
	RPMS1	EFNB1	0.35
	RPMS1	PAXBP1	0.35
	RPMS1	AL831889	0.35
	RPMS1	NINJ1	0.35
	RPMS1	COIL	0.35
	RPMS1	LINC00673	0.35
	RPMS1	PLEKHG3	0.35
	RPMS1	LCE1E	0.35
	RPMS1	CALML6	0.35
	RPMS1	PSMG3	0.35
	RPMS1	RPLP0	0.35
	RPMS1	DIS3L2	0.35
	RPMS1	LOC100507156	0.35
	RPMS1	POLD1	0.35
	RPMS1	MKKS	0.35
	RPMS1	FAM105B	0.35
	RPMS1	ADNP2	0.35
	RPMS1	OASL	0.35
	RPMS1	TNFSF9	0.35
	RPMS1	PLD1	0.35
	RPMS1	GZMB	0.35
	RPMS1	FFAR4	0.35
	RPMS1	GTF2H3	0.35
	RPMS1	AK123872	0.35
	RPMS1	LOC401127	0.35
	RPMS1	GGT1	0.35
	RPMS1	TGIF2	0.35
	RPMS1	SNHG6	0.35
	RPMS1	AK090674	0.35
	RPMS1	EFS	0.34
	RPMS1	AX747730	0.34
	RPMS1	2016-09-10	0.34
	RPMS1	PBK	0.34
	RPMS1	BC050399	0.34
	RPMS1	NDUFAF6	0.34
	RPMS1	PMAIP1	0.34
	RPMS1	C9orf163	0.34
	RPMS1	NCK1	0.34
	RPMS1	FUT1	0.34
	RPMS1	PNRC1	0.34
	RPMS1	PSIMCT-1	0.34
	RPMS1	COMT	0.34
	RPMS1	ZNF862	0.34
	RPMS1	C2orf48	0.34
	RPMS1	MGAT3	0.34
	RPMS1	BCS1L	0.34
	RPMS1	KAT2A	0.34
	RPMS1	LCE1C	0.34
	RPMS1	LETMD1	0.34
	RPMS1	IMMP2L	0.34
	RPMS1	ZBTB46	0.34
	RPMS1	C22orf31	0.34
	RPMS1	AK056897	0.34
	RPMS1	CDC6	0.34
	RPMS1	MDH1	0.34
	RPMS1	HOXA10	0.34
	RPMS1	YJEFN3	0.34
	RPMS1	C7orf34	0.34
	RPMS1	PLIN4	0.34
	RPMS1	SNAPC5	0.34
	RPMS1	ARGLU1	0.34
	RPMS1	HNRNPH1	0.34
	RPMS1	ARFGAP1	0.34
	RPMS1	DSG2	0.34
	RPMS1	SRRM5	0.34
	RPMS1	CCDC58	0.34
	RPMS1	ISL1	0.34
	RPMS1	AK123584	0.34
	RPMS1	METAP1	0.34
	RPMS1	LOC100507501	0.34
	RPMS1	CEP290	0.34
	RPMS1	INPP5J	0.34
	RPMS1	RCN2	0.34
	RPMS1	COL7A1	0.34
	RPMS1	PPRC1	0.34
	RPMS1	SAC3D1	0.34
	RPMS1	LOC339807	0.34
	RPMS1	EGFR	0.34
	RPMS1	FOXK1	0.34
	RPMS1	FAH	0.34
	RPMS1	PRPF40B	0.34
	RPMS1	MAN2C1	0.34
	RPMS1	DSCAM	0.34
	RPMS1	OGFRL1	0.34
	RPMS1	ZNF337	0.34
	RPMS1	STC2	0.34
	RPMS1	HYPK	0.34
	RPMS1	TANK	0.34
	RPMS1	PPP2R2C	0.34
	RPMS1	AK022993	0.34
	RPMS1	GBP1P1	0.34
	RPMS1	ESRRB	0.34
	RPMS1	NPNT	0.34
	RPMS1	MYO6	0.34
	RPMS1	LRP5L	0.34
	RPMS1	FAM83H	0.34
	RPMS1	HNRNPU-AS1	0.34
	RPMS1	ZNF37BP	0.34
	RPMS1	FGF2	0.34
	RPMS1	ATG4D	0.34
	RPMS1	LIX1	0.34
	RPMS1	ABTB2	0.34
	RPMS1	LOC100128361	0.34
	RPMS1	COL19A1	0.34
	RPMS1	ARL14	0.34
	RPMS1	RAI14	0.34
	RPMS1	SLC25A3	0.34
	RPMS1	UNC119	0.34
	RPMS1	DQ570096	0.34
	RPMS1	SKA1	0.33
	RPMS1	C17orf99	0.33
	RPMS1	C12orf29	0.33
	RPMS1	CYP3A7	0.33
	RPMS1	MCM3AP-AS1	0.33
	RPMS1	BC094873	0.33
	RPMS1	ATXN2L	0.33
	RPMS1	ADAMTS17	0.33
	RPMS1	MTG1	0.33
	RPMS1	ICAM5	0.33
	RPMS1	CCDC150	0.33
	RPMS1	PVRL1	0.33
	RPMS1	TIA1	0.33
	RPMS1	MED30	0.33
	RPMS1	HERC2	0.33
	RPMS1	MIS18A	0.33
	RPMS1	KIAA0907	0.33
	RPMS1	ADTRP	0.33
	RPMS1	SCUBE1	0.33
	RPMS1	PGLYRP4	0.33
	RPMS1	DRAM1	0.33
	RPMS1	ORC6	0.33
	RPMS1	C18orf21	0.33
	RPMS1	NTF4	0.33
	RPMS1	SORD	0.33
	RPMS1	PPM1F	0.33
	RPMS1	TRAF2	0.33
	RPMS1	FGD6	0.33
	RPMS1	SCAI	0.33
	RPMS1	DSCC1	0.33
	RPMS1	NET1	0.33
	RPMS1	SMIM15	0.33
	RPMS1	ICAM1	0.33
	RPMS1	LSMEM1	0.33
	RPMS1	PSMA2	0.33
	RPMS1	ZNHIT3	0.33
	RPMS1	MRPL46	0.33
	RPMS1	EDN1	0.33
	RPMS1	SDK2	0.33
	RPMS1	PODXL	0.33
	RPMS1	RSBN1L-AS1	0.33
	RPMS1	MAP3K10	0.33
	RPMS1	CRIPAK	0.33
	RPMS1	NXN	0.33
	RPMS1	ZRANB2	0.33
	RPMS1	EME2	0.33
	RPMS1	TIGD5	0.33
	RPMS1	PXMP2	0.33
	RPMS1	HOXC8	0.33
	RPMS1	PPFIA4	0.33
	RPMS1	LINC00338	0.33
	RPMS1	HSF4	0.33
	RPMS1	ZNF683	0.33
	RPMS1	FAM95B1	0.33
	RPMS1	MGC27345	0.33
	RPMS1	NTPCR	0.33
	RPMS1	DTX2P1-UPK3BP1-PMS2P11	0.33
	RPMS1	TANC1	0.33
	RPMS1	ZNRF3	0.33
	RPMS1	TYSND1	0.33
	RPMS1	LSM2	0.33
	RPMS1	CAV2	0.33
	RPMS1	LOC283038	0.33
	RPMS1	TRA2A	0.33
	RPMS1	PIWIL4	0.33
	RPMS1	ABLIM2	0.33
	RPMS1	TRAP1	0.33
	RPMS1	CBLN3	0.33
	RPMS1	TBPL1	0.33
	RPMS1	ZNF641	0.33
	RPMS1	TUBA3FP	0.33
	RPMS1	LDB1	0.33
	RPMS1	CNN3	0.33
	RPMS1	RPAIN	0.33
	RPMS1	CRYZ	0.33
	RPMS1	FUT10	0.33
	RPMS1	LUC7L2	0.33
	RPMS1	KEAP1	0.33
	RPMS1	C6orf136	0.33
	RPMS1	ZNF84	0.33
	RPMS1	STRADA	0.33
	RPMS1	CCDC142	0.33
	RPMS1	PI4KAP2	0.33
	RPMS1	UBE2T	0.33
	RPMS1	TONSL	0.32
	RPMS1	SKP2	0.32
	RPMS1	ZNF182	0.32
	RPMS1	CR936688	0.32
	RPMS1	COX7B	0.32
	RPMS1	ZNF692	0.32
	RPMS1	CALN1	0.32
	RPMS1	RABGGTB	0.32
	RPMS1	TFG	0.32
	RPMS1	EIF4A2	0.32
	RPMS1	CEP152	0.32
	RPMS1	AK126693	0.32
	RPMS1	AX748340	0.32
	RPMS1	LOC157381	0.32
	RPMS1	ZFP62	0.32
	RPMS1	C16orf59	0.32
	RPMS1	AKR1C6P	0.32
	RPMS1	YAE1D1	0.32
	RPMS1	E2F6	0.32
	RPMS1	LGALS9	0.32
	RPMS1	ACAD10	0.32
	RPMS1	COMMD3-BMI1	0.32
	RPMS1	FDX1L	0.32
	RPMS1	TRAF4	0.32
	RPMS1	SLC22A5	0.32
	RPMS1	TSPAN14	0.32
	RPMS1	MMP28	0.32
	RPMS1	FANCB	0.32
	RPMS1	RANBP1	0.32
	RPMS1	AK095179	0.32
	RPMS1	SCRIB	0.32
	RPMS1	C7orf49	0.32
	RPMS1	AX748379	0.32
	RPMS1	CHD6	0.32
	RPMS1	CYCS	0.32
	RPMS1	LYRM9	0.32
	RPMS1	DDX11	0.32
	RPMS1	SSX2IP	0.32
	RPMS1	BC045757	0.32
	RPMS1	AK056490	0.32
	RPMS1	GPC1	0.32
	RPMS1	CCNG1	0.32
	RPMS1	PPIF	0.32
	RPMS1	TMEM69	0.32
	RPMS1	ZNF558	0.32
	RPMS1	CHST15	0.32
	RPMS1	HOXA13	0.32
	RPMS1	IL15RA	0.32
	RPMS1	DUSP11	0.32
	RPMS1	NDUFAF5	0.32
	RPMS1	ANAPC7	0.32
	RPMS1	DL491896	0.32
	RPMS1	LOC728554	0.32
	RPMS1	BC048192	0.32
	RPMS1	SLMO2	0.32
	RPMS1	PRRC2C	0.32
	RPMS1	AK021551	0.32
	RPMS1	ERAL1	0.32
	RPMS1	PDCD7	0.32
	RPMS1	C22orf29	0.32
	RPMS1	PRKAG1	0.32
	RPMS1	MCM8	0.32
	RPMS1	THAP2	0.32
	RPMS1	ENOPH1	0.32
	RPMS1	CCL4	0.32
	RPMS1	ZFP64	0.32
	RPMS1	FUNDC1	0.32
	RPMS1	PTTG1	0.32
	RPMS1	ADCY10	0.32
	RPMS1	AX746590	0.32
	RPMS1	MIF	0.32
	RPMS1	METTL5	0.32
	RPMS1	AGK	0.32
	RPMS1	SAMD12	0.32
	RPMS1	FAM210B	0.32
	RPMS1	RCL1	0.32
	RPMS1	DST	0.32
	RPMS1	CD70	0.32
	RPMS1	CSTA	0.32
	RPMS1	COPS5	0.32
	RPMS1	BC043601	0.32
	RPMS1	BC036921	0.32
	RPMS1	FAT2	0.32
	RPMS1	MARK1	0.32
	RPMS1	PPP1R26	0.32
	RPMS1	D43770	0.32
	RPMS1	BC015774	0.32
	RPMS1	ZWINT	0.32
	RPMS1	SEPT7P2	0.32
	RPMS1	C4orf21	0.32
	RPMS1	FANCC	0.32
	RPMS1	SMARCAD1	0.32
	RPMS1	BBS10	0.32
	RPMS1	XKR4	0.32
	RPMS1	TXLNA	0.32
	RPMS1	ATP5G1	0.32
	RPMS1	SERTAD2	0.32
	RPMS1	SENP5	0.32
	RPMS1	TBCD	0.32
	RPMS1	ZNF519	0.32
	RPMS1	AK055981	0.32
	RPMS1	PRR5L	0.32
	RPMS1	DMWD	0.32
	RPMS1	BC038442	0.32
	RPMS1	AX747207	0.32
	RPMS1	EXO1	0.32
	RPMS1	CCDC34	0.31
	RPMS1	TM7SF3	0.31
	RPMS1	GPR161	0.31
	RPMS1	CYP2D7P1	0.31
	RPMS1	PPP4R4	0.31
	RPMS1	TSPEAR	0.31
	RPMS1	ARPP19	0.31
	RPMS1	SNCG	0.31
	RPMS1	SNHG4	0.31
	RPMS1	GRTP1	0.31
	RPMS1	GLRX3	0.31
	RPMS1	FOPNL	0.31
	RPMS1	BLOC1S1-RDH5	0.31
	RPMS1	FBP2	0.31
	RPMS1	MOB3B	0.31
	RPMS1	DIABLO	0.31
	RPMS1	CCNJL	0.31
	RPMS1	SERF1A	0.31
	RPMS1	TCF20	0.31
	RPMS1	PGAM5	0.31
	RPMS1	HOXA4	0.31
	RPMS1	PTPRG-AS1	0.31
	RPMS1	FASLG	0.31
	RPMS1	MBTPS2	0.31
	RPMS1	PDRG1	0.31
	RPMS1	CDK1	0.31
	RPMS1	AK090604	0.31
	RPMS1	AK126635	0.31
	RPMS1	SPATA41	0.31
	RPMS1	SLC25A22	0.31
	RPMS1	POLG2	0.31
	RPMS1	NAPB	0.31
	RPMS1	SHANK3	0.31
	RPMS1	DUSP14	0.31
	RPMS1	HERC2P9	0.31
	RPMS1	FIZ1	0.31
	RPMS1	GZMA	0.31
	RPMS1	ATXN10	0.31
	RPMS1	AK000154	0.31
	RPMS1	ATP11C	0.31
	RPMS1	RBX1	0.31
	RPMS1	ZSCAN25	0.31
	RPMS1	ANKRD46	0.31
	RPMS1	CCNL2	0.31
	RPMS1	POLQ	0.31
	RPMS1	TTI1	0.31
	RPMS1	VWCE	0.31
	RPMS1	LOC100133091	0.31
	RPMS1	FAM117A	0.31
	RPMS1	RDM1	0.31
	RPMS1	COPS8	0.31
	RPMS1	DNAJA3	0.31
	RPMS1	PDLIM4	0.31
	RPMS1	TBC1D3	0.31
	RPMS1	TICRR	0.31
	RPMS1	ANKRD65	0.31
	RPMS1	MRPS27	0.31
	RPMS1	CXCL3	0.31
	RPMS1	OXER1	0.31
	RPMS1	AGPAT3	0.31
	RPMS1	C8orf76	0.31
	RPMS1	TFB2M	0.31
	RPMS1	AK097866	0.31
	RPMS1	IFNGR2	0.31
	RPMS1	RTKN	0.31
	RPMS1	BX537811	0.31
	RPMS1	EIF1	0.31
	RPMS1	SNN	0.31
	RPMS1	POGZ	0.31
	RPMS1	DHRS13	0.31
	RPMS1	ZNF774	0.31
	RPMS1	ATIC	0.31
	RPMS1	GSTCD	0.31
	RPMS1	AACSP1	0.31
	RPMS1	MRPL12	0.31
	RPMS1	AP3M2	0.31
	RPMS1	KCNJ6	0.31
	RPMS1	MLX	0.31
	RPMS1	CCT6A	0.31
	RPMS1	PGS1	0.31
	RPMS1	SRGAP3	0.31
	RPMS1	MAP7D2	0.31
	RPMS1	TBC1D8	0.31
	RPMS1	PRF1	0.31
	RPMS1	AK307150	0.31
	RPMS1	RHBDD3	0.31
	RPMS1	AK023627	0.31
	RPMS1	HRIHFB2017	0.31
	RPMS1	PRMT1	0.31
	RPMS1	C1orf159	0.31
	RPMS1	LOC729603	0.31
	RPMS1	RAPGEFL1	0.31
	RPMS1	MYNN	0.31
	RPMS1	SLC25A36	0.31
	RPMS1	FAM120C	0.31
	RPMS1	TOP3B	0.31
	RPMS1	CDT1	0.31
	RPMS1	IL21R-AS1	0.31
	RPMS1	FAN1	0.31
	RPMS1	BC065766	0.31
	RPMS1	THAP9	0.31
	RPMS1	DFNB31	0.31
	RPMS1	ANXA4	0.31
	RPMS1	NDE1	0.31
	RPMS1	ADAM22	0.31
	RPMS1	PIGG	0.31
	RPMS1	BC021061	0.31
	RPMS1	NDUFB9	0.31
	RPMS1	FAM24B	0.31
	RPMS1	SREK1	0.31
	RPMS1	NXF1	0.31
	RPMS1	BTN2A2	0.31
	RPMS1	SAMD1	0.31
	RPMS1	C10orf55	0.31
	RPMS1	C6orf222	0.31
	RPMS1	GABRD	0.31
	RPMS1	LGALS1	0.31
	RPMS1	PLA2G4D	0.31
	RPMS1	AK026714	0.31
	RPMS1	BC033949	0.31
	RPMS1	MCM3	0.31
	RPMS1	PSMA4	0.31
	RPMS1	ENOX1	0.3
	RPMS1	JPH1	0.3
	RPMS1	SCLY	0.3
	RPMS1	CECR5	0.3
	RPMS1	SMARCD1	0.3
	RPMS1	IL27	0.3
	RPMS1	SMARCA4	0.3
	RPMS1	SKA3	0.3
	RPMS1	GPR39	0.3
	RPMS1	TLN2	0.3
	RPMS1	CYGB	0.3
	RPMS1	SNHG17	0.3
	RPMS1	URB1	0.3
	RPMS1	JUNB	0.3
	RPMS1	AMH	0.3
	RPMS1	POLR2D	0.3
	RPMS1	DSN1	0.3
	RPMS1	POLL	0.3
	RPMS1	ZNF267	0.3
	RPMS1	LOC155060	0.3
	RPMS1	SMCR7L	0.3
	RPMS1	CEP135	0.3
	RPMS1	LOC256021	0.3
	RPMS1	RAP2A	0.3
	RPMS1	AK056182	0.3
	RPMS1	DBF4B	0.3
	RPMS1	DAPL1	0.3
	RPMS1	BC033061	0.3
	RPMS1	NUTM2A-AS1	0.3
	RPMS1	GRIN2A	0.3
	RPMS1	MFF	0.3
	RPMS1	CYP2D6	0.3
	RPMS1	FLJ37035	0.3
	RPMS1	AKIP1	0.3
	RPMS1	PDXK	0.3
	RPMS1	MGC57346	0.3
	RPMS1	MASTL	0.3
	RPMS1	TMEM99	0.3
	RPMS1	ZNF674-AS1	0.3
	RPMS1	PXN-AS1	0.3
	RPMS1	CUL7	0.3
	RPMS1	ALKBH2	0.3
	RPMS1	C5orf56	0.3
	RPMS1	APOBEC3G	0.3
	RPMS1	ZNF443	0.3
	RPMS1	CBR3	0.3
	RPMS1	SOWAHC	0.3
	RPMS1	TMEM143	0.3
	RPMS1	PTK2	0.3
	RPMS1	AK123332	0.3
	RPMS1	SMAD5-AS1	0.3
	RPMS1	HMG20A	0.3
	RPMS1	HEXIM2	0.3
	RPMS1	FZD6	0.3
	RPMS1	C15orf40	0.3
	RPMS1	KIAA1549L	0.3
	RPMS1	SH3GL1P1	0.3
	RPMS1	FLYWCH1	0.3
	RPMS1	FCGBP	0.3
	RPMS1	RNF114	0.3
	RPMS1	CPOX	0.3
	RPMS1	NEIL3	0.3
	RPMS1	DPM1	0.3
	RPMS1	AK000798	0.3
	RPMS1	ENY2	0.3
	RPMS1	MED19	0.3
	RPMS1	HSF2BP	0.3
	RPMS1	KCNA2	0.3
	RPMS1	HSPG2	0.3
	RPMS1	TAP1	0.3
	RPMS1	ZNF236	0.3
	RPMS1	CRB2	0.3
	RPMS1	WDR27	0.3
	RPMS1	AK309744	0.3
	RPMS1	EXOC3L1	0.3
	RPMS1	ANGPT2	0.3
	RPMS1	ATG10	0.3
	RPMS1	LSM6	0.3
	RPMS1	C4orf46	0.3
	RPMS1	AUNIP	0.3
	RPMS1	TBCA	0.3
	RPMS1	PRIM1	0.3
	RPMS1	HOXB13	0.3
	RPMS1	PSPC1	0.3
	RPMS1	NPL	0.3
	RPMS1	SPATA25	0.3
	RPMS1	CROT	0.3
	RPMS1	TOP1P1	0.3
	RPMS1	DKFZp434C0631	0.3
	RPMS1	SH2B3	0.3
	RPMS1	SLBP	0.3
	RPMS1	SPATA2	0.3
	RPMS1	C21orf33	0.3
	RPMS1	RPAP1	0.3
	RPMS1	ARL16	0.3
	RPMS1	GLS2	0.3
	RPMS1	METTL1	0.3
	RPMS1	SRP14-AS1	0.3
	RPMS1	CCT3	0.3
	RPMS1	AK097658	0.3
	RPMS1	HNRPDL	0.3
	RPMS1	DHX34	0.3
	RPMS1	LYSMD1	0.3
	RPMS1	HIC2	0.3
	RPMS1	DYRK3	0.3
	RPMS1	GTF2H4	0.3
	RPMS1	BC041856	0.3
	RPMS1	IFRD1	0.3
	RPMS1	ZNF775	0.3
	RPMS1	VPS54	0.3
	RPMS1	LMX1B	0.3
	RPMS1	ATP5H	0.3
	RPMS1	LOC284889	0.3
	RPMS1	SCAND3	0.3
	RPMS1	CHST3	0.3
	RPMS1	MAGOHB	0.3
	RPMS1	FKSG51	0.3
	LMP2B	KREMEN2	0.46
	LMP2B	BLVRA	0.46
	LMP2B	CD274	0.45
	LMP2B	WSCD1	0.45
	LMP2B	ABHD17C	0.44
	LMP2B	UBD	0.44
	LMP2B	CXCL10	0.43
	LMP2B	PYCARD	0.42
	LMP2B	ISYNA1	0.42
	LMP2B	ITGAM	0.41
	LMP2B	FUNDC1	0.41
	LMP2B	NFKB2	0.41
	LMP2B	DLG5	0.41
	LMP2B	GADD45A	0.4
	LMP2B	LAMA3	0.4
	LMP2B	USP18	0.4
	LMP2B	RELB	0.4
	LMP2B	TYMP	0.4
	LMP2B	C16orf95	0.4
	LMP2B	MYO3A	0.4
	LMP2B	AP3B2	0.4
	LMP2B	GJB3	0.4
	LMP2B	RNF207	0.39
	LMP2B	KEL	0.39
	LMP2B	AX747179	0.39
	LMP2B	COL27A1	0.39
	LMP2B	NINJ1	0.39
	LMP2B	RNF165	0.39
	LMP2B	LGALS9	0.39
	LMP2B	XAF1	0.39
	LMP2B	UNQ6494	0.39
	LMP2B	DRGX	0.38
	LMP2B	RWDD2B	0.38
	LMP2B	CXCL11	0.38
	LMP2B	CCL4	0.38
	LMP2B	GRHPR	0.38
	LMP2B	HAPLN3	0.38
	LMP2B	AJUBA	0.38
	LMP2B	OASL	0.38
	LMP2B	PTGIR	0.37
	LMP2B	NXN	0.37
	LMP2B	LAG3	0.37
	LMP2B	INPP1	0.37
	LMP2B	ZNF385A	0.37
	LMP2B	SOCS1	0.37
	LMP2B	PHF21B	0.37
	LMP2B	FAS	0.37
	LMP2B	BIRC3	0.37
	LMP2B	NFKBIE	0.37
	LMP2B	COA1	0.37
	LMP2B	PLGRKT	0.37
	LMP2B	IFIH1	0.36
	LMP2B	BCL3	0.36
	LMP2B	BAHD1	0.36
	LMP2B	PTGES	0.36
	LMP2B	MICALL2	0.36
	LMP2B	FAM95B1	0.36
	LMP2B	THBS4	0.36
	LMP2B	VANGL2	0.36
	LMP2B	HRSP12	0.36
	LMP2B	HOXC6	0.36
	LMP2B	DKFZp686M11215	0.36
	LMP2B	LYPLAL1	0.35
	LMP2B	ETV7	0.35
	LMP2B	KLRG2	0.35
	LMP2B	TRAF2	0.35
	LMP2B	CCL20	0.35
	LMP2B	CLEC7A	0.35
	LMP2B	ROBO1	0.35
	LMP2B	FSCN1	0.35
	LMP2B	SERPINF2	0.35
	LMP2B	FERMT1	0.35
	LMP2B	TIMMDC1	0.35
	LMP2B	ARL14	0.35
	LMP2B	HELLS	0.35
	LMP2B	PTGS2	0.34
	LMP2B	PRODH	0.34
	LMP2B	NFKBIA	0.34
	LMP2B	PKDCC	0.34
	LMP2B	BCAT2	0.34
	LMP2B	ANXA4	0.34
	LMP2B	APOBEC3H	0.34
	LMP2B	ICAM1	0.34
	LMP2B	DLX4	0.34
	LMP2B	C6orf141	0.34
	LMP2B	TMEM69	0.34
	LMP2B	IFNGR2	0.34
	LMP2B	ATF5	0.33
	LMP2B	TNFSF15	0.33
	LMP2B	ARNT2	0.33
	LMP2B	ZBED6CL	0.33
	LMP2B	DOC2A	0.33
	LMP2B	KCNC4	0.33
	LMP2B	FRMD4A	0.33
	LMP2B	HOXC9	0.33
	LMP2B	ADAM8	0.33
	LMP2B	OXER1	0.33
	LMP2B	MGC16275	0.33
	LMP2B	MAPKBP1	0.33
	LMP2B	AK092331	0.33
	LMP2B	NKG7	0.33
	LMP2B	BTG3	0.33
	LMP2B	AGRN	0.33
	LMP2B	FAM173A	0.33
	LMP2B	TP53	0.33
	LMP2B	VRK2	0.33
	LMP2B	IFNG	0.33
	LMP2B	MOV10	0.33
	LMP2B	UNC119	0.33
	LMP2B	PLCH2	0.33
	LMP2B	TLR5	0.33
	LMP2B	MMP28	0.32
	LMP2B	PSPN	0.32
	LMP2B	GZMB	0.32
	LMP2B	LINC00842	0.32
	LMP2B	CDK18	0.32
	LMP2B	PLEKHG3	0.32
	LMP2B	FXYD2	0.32
	LMP2B	PSTPIP2	0.32
	LMP2B	CSAG3	0.32
	LMP2B	AK093443	0.32
	LMP2B	LOC284837	0.32
	LMP2B	C14orf159	0.32
	LMP2B	CCL5	0.32
	LMP2B	LOC100129148	0.32
	LMP2B	NR1I3	0.32
	LMP2B	FKBP1A	0.32
	LMP2B	TFG	0.32
	LMP2B	ANXA8L2	0.32
	LMP2B	SCO2	0.32
	LMP2B	RAB9A	0.32
	LMP2B	DQX1	0.32
	LMP2B	GZMH	0.32
	LMP2B	SPATA21	0.32
	LMP2B	SIRT6	0.32
	LMP2B	ZMIZ2	0.32
	LMP2B	ANKRD22	0.32
	LMP2B	LOC284454	0.32
	LMP2B	CDC42EP4	0.32
	LMP2B	SLC26A9	0.32
	LMP2B	GJB5	0.32
	LMP2B	KCTD13	0.32
	LMP2B	HOXA3	0.32
	LMP2B	EMX1	0.32
	LMP2B	PLXNA1	0.32
	LMP2B	NMNAT3	0.32
	LMP2B	AK056490	0.32
	LMP2B	PSMA2	0.32
	LMP2B	IL15RA	0.32
	LMP2B	TIMM17B	0.32
	LMP2B	RPS27L	0.31
	LMP2B	TNNT2	0.31
	LMP2B	POGLUT1	0.31
	LMP2B	ZNRF1	0.31
	LMP2B	HOXA10	0.31
	LMP2B	MAP3K6	0.31
	LMP2B	PPIA	0.31
	LMP2B	PAQR4	0.31
	LMP2B	TSPAN17	0.31
	LMP2B	CARD17	0.31
	LMP2B	HEXIM2	0.31
	LMP2B	GNLY	0.31
	LMP2B	GSAP	0.31
	LMP2B	SNN	0.31
	LMP2B	IFI44L	0.31
	LMP2B	EBI3	0.31
	LMP2B	SH3BGR	0.31
	LMP2B	AX748339	0.31
	LMP2B	LAMP3	0.31
	LMP2B	CHRNA7	0.31
	LMP2B	KIAA0101	0.31
	LMP2B	GFI1B	0.31
	LMP2B	LOC401127	0.31
	LMP2B	BC008049	0.31
	LMP2B	FBXO22-AS1	0.31
	LMP2B	TNFRSF9	0.31
	LMP2B	LINC00460	0.31
	LMP2B	EPB41L4A	0.31
	LMP2B	ITGA3	0.31
	LMP2B	FAM212B	0.31
	LMP2B	COL22A1	0.31
	LMP2B	ATP5G3	0.3
	LMP2B	RCL1	0.3
	LMP2B	ANKRD24	0.3
	LMP2B	WRAP73	0.3
	LMP2B	ANKRD29	0.3
	LMP2B	ARHGAP26	0.3
	LMP2B	FASLG	0.3
	LMP2B	MRPL32	0.3
	LMP2B	NT5DC1	0.3
	LMP2B	CD40	0.3
	LMP2B	ZIC2	0.3
	LMP2B	EDN2	0.3
	LMP2B	IFIT3	0.3
	LMP2B	RBFA	0.3
	LMP2B	AX747401	0.3
	LMP2B	FMNL2	0.3
	LMP2B	IDO1	0.3
	LMP2B	SSPO	0.3
	LMP2B	CDKN1A	0.3
	LMP2B	TRA2A	0.3
	LMP2B	AK127339	0.3
	LMP2B	IFI44	0.3
	LMP2B	NUP35	0.3
	LMP2B	PDLIM1	0.3
	LMP2B	PRF1	0.3
	LMP2B	IRG1	0.3
	LMP2B	RHBDL1	0.3
	LMP2B	MRPL50	0.3
	LMP2B	LINC00173	0.3
	LMP2B	TRAF1	0.3
	LMP2B	SERPINI1	0.3
	LMP2B	TTYH2	0.3
	LMP2B	JAK2	0.3
	LMP2B	C19orf54	0.3
	LMP2B	OTOF	0.3
	LMP2B	CBLC	0.3
	LMP2B	UPB1	0.3
	LMP1	KEL	0.52
	LMP1	BLVRA	0.5
	LMP1	NFKBIE	0.49
	LMP1	CD274	0.48
	LMP1	BIRC3	0.48
	LMP1	POGLUT1	0.47
	LMP1	SFTPA1	0.46
	LMP1	SELM	0.46
	LMP1	ICAM1	0.46
	LMP1	NINJ1	0.45
	LMP1	CCL4	0.45
	LMP1	SERPINF2	0.45
	LMP1	ACHE	0.44
	LMP1	MAF	0.44
	LMP1	CHST2	0.44
	LMP1	SBNO2	0.44
	LMP1	CD40	0.43
	LMP1	IFNGR2	0.43
	LMP1	ARL14	0.43
	LMP1	NFKB2	0.43
	LMP1	PTGIR	0.42
	LMP1	TENM2	0.42
	LMP1	ADAM8	0.42
	LMP1	MMP28	0.42
	LMP1	CHRNA7	0.42
	LMP1	LAG3	0.42
	LMP1	NKG7	0.42
	LMP1	DRGX	0.42
	LMP1	HRIHFB2017	0.41
	LMP1	FAS	0.41
	LMP1	HCK	0.41
	LMP1	WSCD1	0.41
	LMP1	SFTPA2	0.41
	LMP1	APOBEC3H	0.41
	LMP1	HAPLN3	0.41
	LMP1	ANKRD24	0.4
	LMP1	IFNG	0.4
	LMP1	SNN	0.4
	LMP1	CLEC7A	0.4
	LMP1	GRHPR	0.4
	LMP1	FUNDC1	0.4
	LMP1	HMSD	0.4
	LMP1	EMX1	0.4
	LMP1	NPHS1	0.4
	LMP1	LRRC16B	0.39
	LMP1	RELB	0.39
	LMP1	SLC2A6	0.39
	LMP1	ZNF846	0.39
	LMP1	TYMP	0.39
	LMP1	GZMB	0.39
	LMP1	PLGRKT	0.39
	LMP1	CCL5	0.39
	LMP1	FAM173A	0.39
	LMP1	JAK2	0.39
	LMP1	FASLG	0.39
	LMP1	MSC	0.38
	LMP1	LAMA3	0.38
	LMP1	GADD45A	0.38
	LMP1	TMEM150B	0.38
	LMP1	GNLY	0.38
	LMP1	IL18R1	0.38
	LMP1	CSF2RB	0.38
	LMP1	UPB1	0.38
	LMP1	TLR5	0.38
	LMP1	NXN	0.38
	LMP1	LOC440896	0.38
	LMP1	PRODH	0.38
	LMP1	GZMA	0.37
	LMP1	SLC26A9	0.37
	LMP1	LINC00460	0.37
	LMP1	CHRFAM7A	0.37
	LMP1	PAPLN	0.37
	LMP1	NFKBIA	0.37
	LMP1	ENPP2	0.37
	LMP1	MAP3K6	0.37
	LMP1	LOC100505702	0.37
	LMP1	IDO2	0.37
	LMP1	AX748339	0.37
	LMP1	ITGAM	0.37
	LMP1	MITD1	0.37
	LMP1	CYP27A1	0.37
	LMP1	EFNB2	0.37
	LMP1	C7orf34	0.37
	LMP1	LIFR	0.37
	LMP1	COL27A1	0.37
	LMP1	CFP	0.37
	LMP1	GZMH	0.37
	LMP1	LINC00854	0.36
	LMP1	EPSTI1	0.36
	LMP1	LINC00842	0.36
	LMP1	UBD	0.36
	LMP1	OVCA2	0.36
	LMP1	XAF1	0.36
	LMP1	IL21R	0.36
	LMP1	HAAO	0.36
	LMP1	MYO3A	0.36
	LMP1	OMG	0.36
	LMP1	CTSE	0.36
	LMP1	BC039678	0.36
	LMP1	DSCAML1	0.36
	LMP1	KCNC4	0.36
	LMP1	PRF1	0.36
	LMP1	PKDCC	0.36
	LMP1	LAMP3	0.36
	LMP1	TTYH2	0.36
	LMP1	TRAF1	0.36
	LMP1	AX748314	0.36
	LMP1	TMEM106A	0.36
	LMP1	RNF213	0.36
	LMP1	TNFAIP2	0.36
	LMP1	CSF2RA	0.36
	LMP1	FMNL2	0.35
	LMP1	PGAM2	0.35
	LMP1	RAB9A	0.35
	LMP1	CXCL10	0.35
	LMP1	TNFRSF6B	0.35
	LMP1	USP18	0.35
	LMP1	ANKRD22	0.35
	LMP1	SAMD9L	0.35
	LMP1	NMRK1	0.35
	LMP1	RAP1GAP	0.35
	LMP1	HELLS	0.35
	LMP1	PLXNA1	0.35
	LMP1	IDO1	0.35
	LMP1	PTGES	0.35
	LMP1	OXER1	0.35
	LMP1	EBI3	0.35
	LMP1	SLFN12L	0.35
	LMP1	BCL3	0.35
	LMP1	FSCN1	0.35
	LMP1	BLVRB	0.35
	LMP1	RRAS	0.34
	LMP1	RNF207	0.34
	LMP1	IL17REL	0.34
	LMP1	CARD17	0.34
	LMP1	IL18RAP	0.34
	LMP1	PTGS2	0.34
	LMP1	IL2RG	0.34
	LMP1	KREMEN2	0.34
	LMP1	LOC284837	0.34
	LMP1	COA1	0.34
	LMP1	ARHGAP31	0.34
	LMP1	NCEH1	0.34
	LMP1	OASL	0.34
	LMP1	IL21R-AS1	0.34
	LMP1	GFI1B	0.34
	LMP1	MYBPC2	0.34
	LMP1	ANKRD29	0.34
	LMP1	TMEM51-AS1	0.34
	LMP1	CCR5	0.34
	LMP1	NOVA1	0.34
	LMP1	IKBKE	0.34
	LMP1	INPP1	0.34
	LMP1	ZBED6CL	0.34
	LMP1	ITGA3	0.34
	LMP1	NECAP2	0.34
	LMP1	ARGLU1	0.34
	LMP1	RGS1	0.34
	LMP1	LOC100132891	0.34
	LMP1	ELOVL3	0.34
	LMP1	ZNF267	0.33
	LMP1	LOC157381	0.33
	LMP1	PDE6B	0.33
	LMP1	DMXL2	0.33
	LMP1	ETV7	0.33
	LMP1	CLN5	0.33
	LMP1	NCF4	0.33
	LMP1	TNFRSF9	0.33
	LMP1	LOC284454	0.33
	LMP1	NETO2	0.33
	LMP1	CD8B	0.33
	LMP1	RNF19B	0.33
	LMP1	CYP4F8	0.33
	LMP1	MTMR8	0.33
	LMP1	MLKL	0.33
	LMP1	ALOX12B	0.33
	LMP1	PSTPIP2	0.33
	LMP1	GSAP	0.33
	LMP1	PDCD1LG2	0.33
	LMP1	C14orf159	0.33
	LMP1	ANXA8L2	0.33
	LMP1	EEF2K	0.33
	LMP1	CLIP2	0.33
	LMP1	PARP12	0.33
	LMP1	JAK3	0.32
	LMP1	FOXN1	0.32
	LMP1	IL15	0.32
	LMP1	APBA3	0.32
	LMP1	RASSF4	0.32
	LMP1	AJUBA	0.32
	LMP1	CLDN18	0.32
	LMP1	FAM95B1	0.32
	LMP1	CCDC141	0.32
	LMP1	IRG1	0.32
	LMP1	MAP3K14	0.32
	LMP1	PPP2R2B	0.32
	LMP1	ENPP4	0.32
	LMP1	HAGHL	0.32
	LMP1	CXCL11	0.32
	LMP1	ROBO1	0.32
	LMP1	IL4I1	0.32
	LMP1	BC046191	0.32
	LMP1	PARD3B	0.32
	LMP1	CXCR6	0.32
	LMP1	PLCH2	0.32
	LMP1	KIRREL2	0.32
	LMP1	FAT3	0.32
	LMP1	AK308944	0.32
	LMP1	ARL6IP5	0.32
	LMP1	SYK	0.32
	LMP1	FBXW5	0.32
	LMP1	GRIN2A	0.32
	LMP1	TIMMDC1	0.32
	LMP1	SFMBT2	0.32
	LMP1	ADAMDEC1	0.32
	LMP1	SIRT6	0.32
	LMP1	GPR171	0.32
	LMP1	GPX1	0.32
	LMP1	AX747846	0.32
	LMP1	WDR91	0.32
	LMP1	SPATA21	0.32
	LMP1	MBNL2	0.32
	LMP1	GRIN1	0.31
	LMP1	LMO1	0.31
	LMP1	TDRP	0.31
	LMP1	FXYD2	0.31
	LMP1	MREG	0.31
	LMP1	STAT1	0.31
	LMP1	RPS27L	0.31
	LMP1	GPD1	0.31
	LMP1	PDE4DIP	0.31
	LMP1	GPR84	0.31
	LMP1	PLA2G4D	0.31
	LMP1	LOC100128239	0.31
	LMP1	AK125599	0.31
	LMP1	BC033949	0.31
	LMP1	GJA1	0.31
	LMP1	DKFZp686M11215	0.31
	LMP1	UBA3	0.31
	LMP1	PHPT1	0.31
	LMP1	CYP4Z1	0.31
	LMP1	LILRB1	0.31
	LMP1	KLRC2	0.31
	LMP1	ZNF66	0.31
	LMP1	GCH1	0.31
	LMP1	CLEC6A	0.31
	LMP1	GJB3	0.31
	LMP1	MICALL2	0.31
	LMP1	MMP19	0.31
	LMP1	SOCS1	0.31
	LMP1	AK027091	0.31
	LMP1	XCL2	0.31
	LMP1	SLC9A7	0.31
	LMP1	CISH	0.31
	LMP1	TSPAN15	0.3
	LMP1	HOXC6	0.3
	LMP1	MINK1	0.3
	LMP1	PTAFR	0.3
	LMP1	NR1H3	0.3
	LMP1	ZNF385A	0.3
	LMP1	TRADD	0.3
	LMP1	AK056490	0.3
	LMP1	KYNU	0.3
	LMP1	HELZ2	0.3
	LMP1	ALOX5	0.3
	LMP1	PHF21B	0.3
	LMP1	ITGB8	0.3
	LMP1	SOX8	0.3
	LMP1	AK093443	0.3
	LMP1	BC005081	0.3
	LMP1	BMP2K	0.3
	LMP1	ZNRF1	0.3
	LMP1	ARNTL	0.3
	LMP1	TESC	0.3
	LMP1	CFLAR	0.3
	LMP1	KCND1	0.3
	LMP1	AMZ1	0.3
	LMP1	TOP1P1	0.3
	LMP1	IFIH1	0.3
	LMP1	AK124806	0.3
	LMP1	MAMDC4	0.3
	LMP1	CLEC4D	0.3
	LMP1	HMX1	0.3
	LMP1	TDRD7	0.3
	LMP1	APOBEC3D	0.3
	LMP1	LGALS4	0.3
	LMP1	TRIM69	0.3
	LMP1	CLIC2	0.3
	LMP1	BC040865	0.3
	LMP1	TFG	0.3
	LMP1	CDK18	0.3
	LMP1	ADPGK	0.3
	LMP1	IL15RA	0.3
	LMP1	BID	0.3
	LMP1	SQRDL	0.3
	LMP1	XKR4	0.3
	LMP1	BAHD1	0.3
	LMP1	AFAP1L2	0.3
	LMP1	MR1	0.3
	LMP1	CLDND1	0.3
	LMP1	DENND3	0.3
	LMP1	MRPL50	0.3
	LMP1	MKL1	0.3
	LMP1	SCUBE1	0.3
	LMP1	SELT	0.3
	LMP1	PSTPIP1	0.3
	EBNA1	DTL	0.61
	EBNA1	LMNB2	0.58
	EBNA1	AKT1S1	0.56
	EBNA1	EXO1	0.56
	EBNA1	POLD1	0.54
	EBNA1	PRC1	0.54
	EBNA1	SLC5A6	0.54
	EBNA1	KIF14	0.53
	EBNA1	TICRR	0.53
	EBNA1	CBX2	0.53
	EBNA1	CHAF1A	0.52
	EBNA1	CENPF	0.52
	EBNA1	CAD	0.52
	EBNA1	STK11	0.52
	EBNA1	INTS7	0.52
	EBNA1	CDK18	0.52
	EBNA1	GINS1	0.51
	EBNA1	TCF19	0.51
	EBNA1	EME1	0.51
	EBNA1	ASPM	0.5
	EBNA1	TONSL	0.5
	EBNA1	CENPO	0.5
	EBNA1	CDC25A	0.5
	EBNA1	MYO19	0.5
	EBNA1	C17orf53	0.49
	EBNA1	AGAP3	0.49
	EBNA1	GJB3	0.49
	EBNA1	IPO9	0.49
	EBNA1	NCAPG2	0.49
	EBNA1	KIF4A	0.49
	EBNA1	KIF18B	0.49
	EBNA1	SLC25A22	0.48
	EBNA1	FBXL18	0.48
	EBNA1	COLGALT1	0.48
	EBNA1	E2F1	0.48
	EBNA1	ZNF282	0.48
	EBNA1	RBM14	0.48
	EBNA1	TAF5L	0.48
	EBNA1	IQGAP3	0.48
	EBNA1	NOL10	0.48
	EBNA1	URB2	0.48
	EBNA1	AARS2	0.48
	EBNA1	KIF15	0.48
	EBNA1	RAD23A	0.48
	EBNA1	NUCKS1	0.48
	EBNA1	SPC24	0.48
	EBNA1	SMYD5	0.48
	EBNA1	PCNA	0.48
	EBNA1	FERMT1	0.48
	EBNA1	MELK	0.48
	EBNA1	ASF1B	0.48
	EBNA1	UCK2	0.47
	EBNA1	DLX4	0.47
	EBNA1	TPX2	0.47
	EBNA1	DOHH	0.47
	EBNA1	HNRNPA2B1	0.47
	EBNA1	WHSC1	0.47
	EBNA1	C1orf112	0.47
	EBNA1	BRCA1	0.47
	EBNA1	MCM10	0.47
	EBNA1	RCCD1	0.47
	EBNA1	KIF23	0.47
	EBNA1	RRM2	0.47
	EBNA1	YWHAG	0.47
	EBNA1	TMPO-AS1	0.47
	EBNA1	SPAG5	0.47
	EBNA1	NUF2	0.47
	EBNA1	H2AFZ	0.47
	EBNA1	FOSL2	0.46
	EBNA1	PIM3	0.46
	EBNA1	CEP55	0.46
	EBNA1	XRCC2	0.46
	EBNA1	PIK3CB	0.46
	EBNA1	KLHL12	0.46
	EBNA1	CCT3	0.46
	EBNA1	CDK16	0.46
	EBNA1	TUBG1	0.46
	EBNA1	NACC1	0.46
	EBNA1	RFC4	0.46
	EBNA1	MLLT1	0.46
	EBNA1	FANCI	0.46
	EBNA1	CCT6A	0.46
	EBNA1	C7orf49	0.46
	EBNA1	MRPL19	0.46
	EBNA1	SMC4	0.46
	EBNA1	POGK	0.46
	EBNA1	HJURP	0.46
	EBNA1	DCTD	0.46
	EBNA1	NCAPG	0.46
	EBNA1	BUB1B	0.46
	EBNA1	RNASEH2A	0.46
	EBNA1	RFC2	0.46
	EBNA1	DOT1L	0.46
	EBNA1	POLQ	0.46
	EBNA1	SRSF1	0.46
	EBNA1	ESCO2	0.46
	EBNA1	PARPBP	0.45
	EBNA1	STRN4	0.45
	EBNA1	NUP62	0.45
	EBNA1	PLXNA1	0.45
	EBNA1	C4orf46	0.45
	EBNA1	CHAF1B	0.45
	EBNA1	SEMA4C	0.45
	EBNA1	MSH6	0.45
	EBNA1	PPRC1	0.45
	EBNA1	PFDN2	0.45
	EBNA1	PRMT1	0.45
	EBNA1	TOP2A	0.45
	EBNA1	CDCA5	0.45
	EBNA1	ZWINT	0.45
	EBNA1	KHSRP	0.45
	EBNA1	LOC100130275	0.45
	EBNA1	SKA3	0.45
	EBNA1	MIER2	0.45
	EBNA1	GATA6	0.45
	EBNA1	CCNB2	0.45
	EBNA1	FAM189B	0.45
	EBNA1	ORC6	0.45
	EBNA1	CDC6	0.45
	EBNA1	RNASEH1	0.45
	EBNA1	ELAVL1	0.45
	EBNA1	FH	0.45
	EBNA1	NEIL3	0.45
	EBNA1	KIF20A	0.45
	EBNA1	HDGF	0.45
	EBNA1	EIF5A	0.45
	EBNA1	COL27A1	0.45
	EBNA1	ZNF618	0.45
	EBNA1	DAZAP1	0.45
	EBNA1	CLSPN	0.45
	EBNA1	CENPI	0.44
	EBNA1	MSH2	0.44
	EBNA1	NUSAP1	0.44
	EBNA1	FAM64A	0.44
	EBNA1	MCM7	0.44
	EBNA1	CDON	0.44
	EBNA1	CENPL	0.44
	EBNA1	AMER1	0.44
	EBNA1	GRWD1	0.44
	EBNA1	SNRPE	0.44
	EBNA1	TBCE	0.44
	EBNA1	WDR62	0.44
	EBNA1	TPR	0.44
	EBNA1	KIF11	0.44
	EBNA1	TTI1	0.44
	EBNA1	EPRS	0.44
	EBNA1	EIF4E2	0.44
	EBNA1	CCDC124	0.44
	EBNA1	SNAP47	0.44
	EBNA1	KIAA1524	0.44
	EBNA1	CDC25C	0.44
	EBNA1	WIZ	0.44
	EBNA1	PIAS4	0.44
	EBNA1	SLC39A1	0.44
	EBNA1	CCDC142	0.44
	EBNA1	LAD1	0.44
	EBNA1	SPC25	0.44
	EBNA1	MRPL9	0.44
	EBNA1	KIAA0101	0.44
	EBNA1	CLN6	0.44
	EBNA1	TNRC18	0.44
	EBNA1	ELK1	0.44
	EBNA1	PSMC3IP	0.44
	EBNA1	SMG5	0.44
	EBNA1	PPIF	0.44
	EBNA1	NCAPH	0.44
	EBNA1	DNMT1	0.44
	EBNA1	DONSON	0.44
	EBNA1	SMPD4	0.44
	EBNA1	ARF1	0.44
	EBNA1	LSM12	0.44
	EBNA1	NEK2	0.44
	EBNA1	TRIM28	0.44
	EBNA1	CENPE	0.44
	EBNA1	BIRC5	0.44
	EBNA1	INTS3	0.44
	EBNA1	ZWILCH	0.44
	EBNA1	HDGFRP2	0.44
	EBNA1	TK1	0.44
	EBNA1	COPS7B	0.44
	EBNA1	UHRF1	0.44
	EBNA1	CCT7	0.44
	EBNA1	DNA2	0.44
	EBNA1	URGCP	0.43
	EBNA1	SKA1	0.43
	EBNA1	TMEM106C	0.43
	EBNA1	PKMYT1	0.43
	EBNA1	UBAP2L	0.43
	EBNA1	CKS2	0.43
	EBNA1	YWHAQ	0.43
	EBNA1	ARHGAP11A	0.43
	EBNA1	CSE1L	0.43
	EBNA1	NFKBIA	0.43
	EBNA1	AP2A1	0.43
	EBNA1	APBA3	0.43
	EBNA1	RACGAP1	0.43
	EBNA1	AIMP2	0.43
	EBNA1	SKP2	0.43
	EBNA1	AGAP1	0.43
	EBNA1	ATF5	0.43
	EBNA1	ATP5G3	0.43
	EBNA1	UBE2C	0.43
	EBNA1	LSM4	0.43
	EBNA1	KPNA2	0.43
	EBNA1	BUB1	0.43
	EBNA1	SAMD10	0.43
	EBNA1	POLR1A	0.43
	EBNA1	KIFC1	0.43
	EBNA1	REPIN1	0.43
	EBNA1	SRSF7	0.43
	EBNA1	MRPS17	0.43
	EBNA1	CHTOP	0.43
	EBNA1	KCTD3	0.43
	EBNA1	MCM2	0.43
	EBNA1	MCM8	0.43
	EBNA1	PDAP1	0.43
	EBNA1	PTBP1	0.43
	EBNA1	SMG7	0.43
	EBNA1	MIS18A	0.43
	EBNA1	CENPN	0.43
	EBNA1	C7orf26	0.43
	EBNA1	NFKB2	0.43
	EBNA1	MCM6	0.43
	EBNA1	HCN3	0.43
	EBNA1	FIGNL1	0.43
	EBNA1	HNRNPU	0.43
	EBNA1	ILF3	0.43
	EBNA1	ERCC6L	0.43
	EBNA1	HEATR2	0.43
	EBNA1	ANLN	0.43
	EBNA1	UBE2T	0.43
	EBNA1	AHCTF1	0.43
	EBNA1	ZBTB45	0.43
	EBNA1	ECT2	0.43
	EBNA1	AURKA	0.42
	EBNA1	HERC2P9	0.42
	EBNA1	MKI67	0.42
	EBNA1	NFS1	0.42
	EBNA1	NAV1	0.42
	EBNA1	HOXC10	0.42
	EBNA1	CKS1B	0.42
	EBNA1	TPD52L2	0.42
	EBNA1	CENPA	0.42
	EBNA1	FOXM1	0.42
	EBNA1	KXD1	0.42
	EBNA1	KEAP1	0.42
	EBNA1	PLK4	0.42
	EBNA1	CBX3	0.42
	EBNA1	ARPC1A	0.42
	EBNA1	C15orf37	0.42
	EBNA1	TICAM1	0.42
	EBNA1	NTPCR	0.42
	EBNA1	DARS	0.42
	EBNA1	CNOT3	0.42
	EBNA1	ERCC3	0.42
	EBNA1	E2F6	0.42
	EBNA1	RAD54B	0.42
	EBNA1	RAD54L	0.42
	EBNA1	CDC45	0.42
	EBNA1	PSME3	0.42
	EBNA1	LOC90784	0.42
	EBNA1	AUNIP	0.42
	EBNA1	PAQR4	0.42
	EBNA1	CDT1	0.42
	EBNA1	VDAC1	0.42
	EBNA1	CCNB1	0.42
	EBNA1	PAXIP1	0.42
	EBNA1	XPO1	0.42
	EBNA1	SCAF1	0.42
	EBNA1	MBD3	0.42
	EBNA1	CCRN4L	0.42
	EBNA1	CHERP	0.42
	EBNA1	LIG1	0.42
	EBNA1	IARS2	0.42
	EBNA1	ATIC	0.42
	EBNA1	HS1BP3	0.42
	EBNA1	DTYMK	0.42
	EBNA1	ZC3H11A	0.42
	EBNA1	WDR4	0.42
	EBNA1	SYMPK	0.42
	EBNA1	TOMM40	0.41
	EBNA1	GART	0.41
	EBNA1	CDK1	0.41
	EBNA1	MSANTD3	0.41
	EBNA1	STIL	0.41
	EBNA1	AGPAT3	0.41
	EBNA1	ABCF2	0.41
	EBNA1	L3MBTL4	0.41
	EBNA1	TNPO2	0.41
	EBNA1	CYP27C1	0.41
	EBNA1	GTPBP3	0.41
	EBNA1	PTPN12	0.41
	EBNA1	PAK4	0.41
	EBNA1	CCNE2	0.41
	EBNA1	TUBB	0.41
	EBNA1	NUP35	0.41
	EBNA1	MCM4	0.41
	EBNA1	KCNB2	0.41
	EBNA1	PRRC2C	0.41
	EBNA1	ARF3	0.41
	EBNA1	ISG20L2	0.41
	EBNA1	TUBA1B	0.41
[truncated: 1,707 more rows]

## Sheet: S6
Table-S6: Spearman correlation analysis of the 26 m6A modification regulators
		From	To	P value（<0.05）	Cor	Weight
		ZC3H13	FTO	0.043245	0.190524	1.36406
		ZC3H13	CBLL1	0.0119621	0.235707	1.92219
		YTHDF3	RBMX	0.0367163	0.19677	1.43514
		YTHDF3	FTO	0.0269465	-0.208144	1.5695
		YTHDF3	IGF2BP3	0.0261762	0.209184	1.58209
		YTHDF3	METTL14	0.0166073	0.224935	1.7797
		YTHDF3	LRPPRC	0.0146734	0.229054	1.83347
		YTHDF3	YTHDC1	0.0118555	0.235995	1.92608
		YTHDF3	WTAP	0.00234126	0.283528	2.63055
		YTHDF3	FMR1	0.000229561	0.339964	3.6391
		YTHDF3	KIAA1429	0.000112082	0.355398	3.95047
		YTHDF2	HNRNPC	3.75751e-07	0.461325	6.4251
		YTHDF1	RBM15B	0.0339795	0.199669	1.46878
		YTHDF1	HNRNPC	0.0282207	0.206692	1.54943
		YTHDF1	RBM15	0.0258063	-0.209692	1.58827
		YTHDF1	FMR1	0.00369544	0.271766	2.43233
		YTHDF1	WTAP	0.00271211	0.279548	2.56669
		YTHDF1	HNRNPA2B1	0.00191622	0.289873	2.71755
		YTHDF1	METTL14	0.00128754	0.299155	2.89024
		YTHDF1	CBLL1	0.00126775	0.30071	2.89697
		YTHDF1	IGF2BP1	0.000160607	0.347754	3.79423
		YTHDF1	IGF2BP3	7.94999e-05	0.36482	4.09963
		YTHDF1	YTHDF3	5.6232e-05	0.369536	4.25002
		YTHDF1	RBMX	3.30913e-06	0.425411	5.48029
		YTHDF1	ELAVL1	4.57237e-09	0.516956	8.33986
		YTHDF1	LRPPRC	5.07421e-10	0.543238	9.29463
		YTHDC2	METTL16	0.0445629	0.18936	1.35103
		YTHDC1	RBMX	0.020482	0.2178	1.68863
		YTHDC1	YTHDF2	0.0142734	0.229964	1.84547
		YTHDC1	HNRNPC	0.0061368	0.256322	2.21206
		YTHDC1	CBLL1	0.00053617	0.320602	3.2707
		YTHDC1	METTL14	1.70218e-05	0.39258	4.76899
		YTHDC1	FMR1	1.71618e-09	0.528949	8.76544
		WTAP	METTL16	0.0424052	-0.191281	1.37258
		WTAP	FTO	0.0328821	-0.200887	1.48304
		WTAP	YTHDF2	0.0112553	0.237658	1.94864
		WTAP	IGF2BP3	0.00588548	0.257561	2.23022
		WTAP	IGF2BP1	0.000937758	0.307101	3.02791
		RBMX	METTL14	0.0400106	0.193512	1.39782
		RBMX	RBM15B	0.0372622	0.196214	1.42873
		RBMX	WTAP	0.0214127	0.216262	1.66933
		RBMX	ALKBH5	0.0146495	-0.229481	1.83418
		RBMX	IGF2BP1	0.00132466	0.298431	2.8779
		RBMX	FTO	0.000563337	-0.319433	3.24923
		RBMX	CBLL1	0.000151693	0.350996	3.81904
		RBMX	YTHDF2	4.77828e-06	0.418948	5.32073
		RBMX	HNRNPC	1.14088e-07	0.479465	6.94276
		RBMX	IGF2BP3	4.17918e-08	0.493953	7.37891
		RBMX	LRPPRC	1.27183e-12	0.605015	11.8956
		RBM15B	IGF2BP1	0.00357215	0.271933	2.44707
		RBM15B	ZC3H13	0.00194301	0.288495	2.71153
		RBM15B	IGF2BP3	0.00161395	0.293351	2.79211
		RBM15B	CBLL1	0.000437125	0.325381	3.35939
		RBM15	IGF2BP2	0.0435477	-0.190254	1.36103
		RBM15	RBM15B	0.0295422	-0.204819	1.52956
		RBM15	IGF2BP1	0.0168206	-0.224507	1.77416
		RBM15	YTHDC1	0.0139599	0.230693	1.85512
		RBM15	METTL14	0.00534021	0.26042	2.27244
		RBM15	YTHDC2	3.61028e-05	0.378284	4.44246
		METTL5	FTO	0.0278135	-0.207004	1.55574
		METTL5	ZC3H13	0.0184838	-0.221318	1.73321
		METTL5	YTHDF3	0.0184454	0.221389	1.73411
		METTL5	ALKBH5	0.0178925	-0.222744	1.74733
		METTL5	YTHDF2	0.0152385	0.228167	1.81706
		METTL5	WTAP	0.0094096	0.243309	2.02643
		METTL5	RBM15	0.00502991	-0.262166	2.29844
		METTL5	HNRNPC	0.000938926	0.308346	3.02737
		METTL5	HNRNPA2B1	0.000121738	0.355771	3.91457
		METTL5	LRPPRC	1.45037e-05	0.39554	4.83852
		METTL5	YTHDF1	8.1745e-08	0.484355	7.08754
		METTL5	ELAVL1	3.51864e-09	0.520208	8.45363
		METTL5	IGF2BP3	3.4361e-09	0.526366	8.46393
		METTL5	RBMX	5.22016e-11	0.557597	10.2823
		METTL3	IGF2BP2	0.0496732	-0.185101	1.30388
		METTL3	ALKBH5	0.048603	-0.185962	1.31334
		METTL3	ELAVL1	0.0442402	-0.189642	1.35418
		METTL3	WTAP	0.0433288	-0.190449	1.36322
		METTL3	METTL16	0.0356977	-0.197827	1.44736
		METTL3	YTHDC1	0.0328009	0.200979	1.48411
		METTL3	FMR1	0.0232072	0.21345	1.63438
		METTL3	YTHDF3	0.0204719	0.217817	1.68884
		METTL3	FTO	0.00903384	-0.244578	2.04413
		METTL3	RBM15	0.00439375	0.266067	2.35716
		METTL3	RBM15B	0.00250361	-0.28172	2.60143
		METTL3	HNRNPC	1.43634e-05	0.395719	4.84274
		METTL3	IGF2BP1	8.74308e-06	-0.404717	5.05834
		METTL16	HNRNPC	0.0133235	-0.232219	1.87538
		METTL16	ALKBH5	3.79396e-07	0.456274	6.42091
		METTL14	HNRNPC	0.0412911	0.192306	1.38414
		METTL14	METTL16	0.0271323	0.207897	1.56651
		METTL14	FMR1	0.00900547	0.244676	2.04549
		METTL14	CBLL1	0.0022046	0.28514	2.65667
		LRPPRC	ALKBH5	0.047046	-0.187243	1.32748
		LRPPRC	FMR1	0.0465001	0.1877	1.33255
		LRPPRC	YTHDF2	0.00463578	0.264527	2.33388
		LRPPRC	RBM15B	0.00152001	0.294903	2.81815
		LRPPRC	METTL14	0.000405521	0.327118	3.39199
		LRPPRC	IGF2BP3	2.51005e-06	0.426252	5.60032
		LRPPRC	HNRNPC	5.22777e-07	0.451378	6.28168
		LRPPRC	CBLL1	1.80571e-08	0.499323	7.74335
		KIAA1429	IGF2BP3	0.037115	0.196363	1.43045
		KIAA1429	ZC3H13	0.0156822	0.22685	1.80459
		KIAA1429	ELAVL1	0.0114575	0.237089	1.94091
		KIAA1429	METTL16	0.00612531	0.256377	2.21287
		KIAA1429	RBM15	0.00491679	0.262826	2.30832
		KIAA1429	YTHDC1	0.00248525	0.281919	2.60463
		KIAA1429	METTL14	0.0014201	0.296652	2.84768
		KIAA1429	RBMX	0.000624737	0.316972	3.2043
		KIAA1429	RBM15B	0.000247845	0.338266	3.60582
		KIAA1429	CBLL1	6.65942e-06	0.409543	5.17656
		KIAA1429	LRPPRC	2.41637e-07	0.463037	6.61684
		IGF2BP3	HNRNPC	0.0471085	0.187296	1.3269
		IGF2BP3	YTHDF2	0.0323901	0.201627	1.48959
		IGF2BP3	ALKBH5	0.0022926	-0.285041	2.63967
		IGF2BP3	FTO	0.00155227	-0.294361	2.80903
		IGF2BP3	IGF2BP1	0.00037251	0.329071	3.42886
		IGF2BP2	IGF2BP3	6.04138e-06	0.414756	5.21886
		IGF2BP1	YTHDF2	0.0217051	0.21579	1.66344
		IGF2BP1	CBLL1	0.0055141	0.259481	2.25853
		HNRNPC	CBLL1	0.043923	0.190041	1.35731
		HNRNPC	ALKBH5	0.0202247	-0.218528	1.69412
		HNRNPC	FMR1	0.00637916	0.25578	2.19524
		HNRNPA2B1	KIAA1429	0.0134841	0.231828	1.87018
		HNRNPA2B1	METTL14	0.0113442	0.237406	1.94523
		HNRNPA2B1	IGF2BP1	0.00723058	0.251404	2.14083
		HNRNPA2B1	YTHDC1	0.00380159	0.270182	2.42004
		HNRNPA2B1	IGF2BP3	0.000570035	0.320622	3.2441
		HNRNPA2B1	CBLL1	0.000174761	0.347886	3.75756
		HNRNPA2B1	YTHDF2	2.75765e-07	0.466132	6.55946
		HNRNPA2B1	LRPPRC	5.16435e-08	0.485126	7.28698
		HNRNPA2B1	ELAVL1	3.58203e-20	0.731442	19.4459
		HNRNPA2B1	HNRNPC	0	0.579696	Inf
		FMR1	FTO	0.00057411	-0.318984	3.241
		ELAVL1	WTAP	0.0148313	0.2287	1.82882
		ELAVL1	RBM15B	0.000870386	0.308939	3.06029
		ELAVL1	CBLL1	2.8613e-06	0.42406	5.54344
		ELAVL1	IGF2BP1	4.95914e-07	0.452189	6.30459
		ELAVL1	YTHDF2	3.27981e-07	0.458473	6.48415
		ELAVL1	HNRNPC	1.45905e-08	0.502126	7.83593
		ELAVL1	IGF2BP3	9.46192e-09	0.507744	8.02402
		ELAVL1	LRPPRC	8.62029e-12	0.586643	11.0645
		ELAVL1	RBMX	1.06254e-13	0.627214	12.9737
		CBLL1	FMR1	0.0104897	0.24036	1.97924
		ALKBH5	FTO	0.00287042	0.277996	2.54205

## Sheet: S7
Table-S7: Differentially expressed genes between m6A subtype 1 and 2
		Gene	log2FC	t	B	PValue	FDR
		BPIFB1	2.59167	3.62691	-0.342917	0.000483455	0.00710114
		BPIFA1	2.46674	3.69176	-0.142385	0.000388383	0.00614263
		MSMB	2.32686	4.14002	1.31115	8.02e-05	0.00208356
		CD79A	2.06413	4.64285	3.06892	1.21e-05	0.000572355
		TSPAN1	2.03263	4.22034	1.58335	5.98e-05	0.00168681
		SCGB1A1	1.93898	3.1466	-1.74468	0.00226363	0.0209415
		RPS4Y1	1.92989	2.74752	-2.78892	0.00730221	0.0467143
		MS4A1	1.92498	3.78109	0.138021	0.000286129	0.00499998
		MZB1	1.89224	4.70502	3.29468	9.52e-06	0.000476051
		IGLL5	1.8238	3.94354	0.659941	0.000162307	0.00339654
		CCL19	1.80816	4.05537	1.02798	0.000108954	0.00256983
		SLPI	1.76702	2.8748	-2.46841	0.00508423	0.036196
		PIGR	1.76044	3.76596	0.0901658	0.00030143	0.00520772
		CD79B	1.70088	4.33947	1.9933	3.85e-05	0.0012495
		LTF	1.65354	2.79571	-2.66898	0.00637502	0.0423936
		CYP4B1	1.64908	4.13269	1.28645	8.24e-05	0.00211867
		CLU	1.63452	3.48751	-0.765177	0.000767698	0.00990541
		CD52	1.62054	5.66547	6.98045	1.87e-07	3.78e-05
		CXCL17	1.60427	2.87967	-2.4559	0.00501315	0.0359099
		CD19	1.5841	3.88835	0.480925	0.000197099	0.00385114
		CD27	1.57718	6.50099	10.4241	4.87e-09	7.43e-06
		S100B	1.57378	5.2742	5.43747	9.67e-07	0.000105333
		PTPRCAP	1.52362	5.61128	6.76374	2.36e-07	4.24e-05
		LYZ	1.51124	4.33862	1.99033	3.86e-05	0.0012495
		NAPSB	1.51066	4.58341	2.85473	1.52e-05	0.000674266
		BANK1	1.50165	3.95506	0.697533	0.000155825	0.00329922
		FCRLA	1.49741	4.05058	1.01208	0.000110844	0.0025933
		POU2AF1	1.49593	4.13683	1.3004	8.12e-05	0.00209451
		VPREB3	1.48927	3.61782	-0.370823	0.000498429	0.0072686
		TNFRSF17	1.47186	4.57405	2.82116	1.58e-05	0.000692295
		IL16	1.4634	5.47176	6.21011	4.25e-07	6.25e-05
		CD48	1.45283	5.08552	4.71277	2.09e-06	0.000175004
		AMICA1	1.45222	6.31375	9.63749	1.12e-08	1.08e-05
		TFF3	1.45221	2.79577	-2.66884	0.00637403	0.0423936
		PTPRC	1.44373	5.94549	8.11428	5.63e-08	1.98e-05
		GZMK	1.43837	5.91186	7.97691	6.51e-08	2.01e-05
		CLEC10A	1.43588	4.8543	3.84378	5.29e-06	0.00032444
		FCGR2B	1.42388	6.32073	9.66665	1.09e-08	1.08e-05
		CD22	1.42355	3.36958	-1.11272	0.00112502	0.0129
		FCRL5	1.41287	4.6142	2.96549	1.35e-05	0.000614362
		EVI2B	1.41222	5.6466	6.90487	2.03e-07	3.94e-05
		PLAC8	1.4073	4.00622	0.865362	0.000129919	0.00288636
		SLAMF7	1.40636	5.37339	5.82367	6.41e-07	8.11e-05
		DNASE1L3	1.40478	3.86076	0.392065	0.000217067	0.00411736
		SEPP1	1.39535	4.21484	1.56462	6.1e-05	0.00171642
		CD3D	1.39192	6.58324	10.772	3.37e-09	5.65e-06
		SELL	1.38699	4.41723	2.26474	2.87e-05	0.00104651
		PTGDS	1.37093	2.81389	-2.62329	0.00605429	0.0408618
		CLDN3	1.36982	3.0147	-2.10247	0.00337265	0.0273315
		CD3E	1.36897	6.71207	11.3195	1.89e-09	5.65e-06
		CD8A	1.36888	6.0282	8.4534	3.93e-08	1.66e-05
		TNFRSF13B	1.36463	4.11703	1.23384	8.72e-05	0.00219496
		DERL3	1.36111	4.05267	1.01902	0.000110015	0.00257992
		TLR10	1.35826	4.0228	0.92008	0.000122447	0.0027868
		SLAMF6	1.3543	5.85614	7.75004	8.28e-08	2.4e-05
		CXCL9	1.35383	5.01038	4.42797	2.83e-06	0.000212271
		TBC1D10C	1.34587	5.78243	7.45123	1.14e-07	2.92e-05
		FGL2	1.33933	5.67713	7.0272	1.78e-07	3.68e-05
		GIMAP7	1.32564	5.71371	7.1741	1.53e-07	3.45e-05
		SASH3	1.32208	5.71407	7.17557	1.52e-07	3.45e-05
		APBB1IP	1.3197	6.64903	11.0512	2.51e-09	5.65e-06
		HLA-DQA1	1.31903	3.27021	-1.3985	0.00154224	0.0160688
		SLC34A2	1.31395	3.52681	-0.647383	0.000674652	0.0089564
		CHI3L2	1.31113	3.9672	0.737231	0.000149263	0.00318514
		IRF8	1.30753	4.62939	3.02027	1.28e-05	0.000590308
		CD8B	1.30548	5.58447	6.65684	2.64e-07	4.51e-05
		LY9	1.30441	5.39395	5.90416	5.88e-07	7.82e-05
		CYTIP	1.30291	5.88579	7.87066	7.29e-08	2.17e-05
		CD53	1.29616	5.365	5.79086	6.64e-07	8.18e-05
		CD38	1.28943	5.11859	4.83879	1.83e-06	0.000160621
		SIRPG	1.28647	7.02689	12.6696	4.53e-10	3.68e-06
		SLC44A4	1.28212	2.97678	-2.20304	0.00377431	0.029456
		IL1R2	1.28056	3.40105	-1.02086	0.00101678	0.0120669
		KDM5D	1.27828	3.17539	-1.66498	0.00207186	0.0196803
		FAM26F	1.27686	5.12282	4.85497	1.8e-06	0.000159302
		JSRP1	1.27515	4.58584	2.86345	1.51e-05	0.000670477
		MMP28	1.27309	3.02098	-2.08571	0.00331008	0.0269083
		PLA2G2D	1.27214	2.94431	-2.28835	0.00415297	0.0314072
		SIT1	1.27082	6.20449	9.18207	1.82e-08	1.32e-05
		SLC40A1	1.26765	4.20096	1.51737	6.42e-05	0.00177264
		FOLR2	1.26639	4.405	2.22186	3.01e-05	0.00107835
		GZMA	1.26635	5.81077	7.56592	1.01e-07	2.71e-05
		ITGAL	1.26282	6.09466	8.72716	2.94e-08	1.41e-05
		CST7	1.26038	6.43574	10.1491	6.52e-09	8.38e-06
		LGALS2	1.25895	3.65293	-0.262765	0.000442921	0.00672006
		FCER2	1.25737	3.42892	-0.938952	0.000929171	0.01128
		EVI2A	1.25384	5.84439	7.70231	8.71e-08	2.47e-05
		CD2	1.2519	6.58324	10.772	3.37e-09	5.65e-06
		IRF4	1.25096	5.04168	4.54635	2.5e-06	0.000199317
		DHRS9	1.24791	3.30575	-1.29703	0.00137865	0.0149382
		NCKAP1L	1.24535	5.95348	8.14694	5.44e-08	1.98e-05
		HLA-DQB1	1.2452	3.23077	-1.51009	0.00174495	0.0174809
		CD37	1.24424	3.95684	0.703358	0.000154845	0.00328701
		PIM2	1.23655	5.97676	8.24226	4.92e-08	1.87e-05
		RHOH	1.2355	5.21756	5.21852	1.22e-06	0.000121612
		ARHGAP15	1.23481	5.69127	7.08392	1.68e-07	3.64e-05
		HLA-DQB2	1.23318	3.14899	-1.73809	0.00224711	0.020815
		VNN2	1.22991	4.81836	3.71069	6.1e-06	0.000358688
		CP	1.22878	3.23414	-1.50059	0.00172668	0.0173679
		ICAM3	1.22829	6.05979	8.58338	3.42e-08	1.58e-05
		IL33	1.22711	3.81331	0.240316	0.000255992	0.00462752
		BTK	1.22633	4.80927	3.67713	6.32e-06	0.000368331
		GZMM	1.22531	5.54764	6.51041	3.09e-07	4.96e-05
		ACAP1	1.22479	5.66426	6.97561	1.88e-07	3.78e-05
		SUSD3	1.22074	5.92016	8.01076	6.28e-08	2.01e-05
		C1QB	1.21927	4.61287	2.96068	1.36e-05	0.000616391
		IL2RG	1.21877	5.08025	4.69273	2.14e-06	0.000178076
		CXCR3	1.21846	6.40141	10.0048	7.6e-09	9.19e-06
		RNASE6	1.21678	5.26642	5.4073	9.98e-07	0.000107355
		C1QA	1.21376	4.56698	2.79583	1.62e-05	0.000700454
		PTPN7	1.21006	6.22507	9.26764	1.66e-08	1.26e-05
		C1QC	1.20945	4.7489	3.45507	8.02e-06	0.000430995
		GIMAP5	1.2094	5.27317	5.43348	9.71e-07	0.000105333
		BLK	1.20604	3.55605	-0.559079	0.000612437	0.00836564
		CORO1A	1.20533	5.12211	4.85223	1.8e-06	0.000159302
		MS4A6A	1.20224	5.25359	5.35765	1.05e-06	0.000110744
		GMFG	1.20179	5.37953	5.84772	6.25e-07	8.11e-05
		CCR6	1.20132	4.80191	3.64995	6.51e-06	0.000373774
		PPP1R16B	1.19585	5.11489	4.82469	1.86e-06	0.0001614
		PLD4	1.19233	4.57144	2.8118	1.6e-05	0.000693469
		SLCO2B1	1.18999	5.34415	5.70945	7.24e-07	8.75e-05
		ITM2A	1.18972	6.03162	8.46745	3.87e-08	1.66e-05
		SH2D1A	1.18829	6.13483	8.8932	2.47e-08	1.41e-05
		CR2	1.18504	2.88584	-2.44005	0.00492451	0.0355357
		CRIP1	1.18428	5.2264	5.25258	1.18e-06	0.000118734
		LSP1	1.18399	4.8647	3.88238	5.08e-06	0.00031449
		HCST	1.18358	5.65807	6.95078	1.93e-07	3.82e-05
		TNFAIP8L2	1.18332	6.12757	8.86319	2.55e-08	1.41e-05
		TRAF3IP3	1.18152	5.61413	6.77511	2.33e-07	4.22e-05
		SCIMP	1.1801	4.3452	2.01318	3.76e-05	0.00123022
		KLRK1	1.17914	5.2883	5.49213	9.12e-07	0.000102136
		LAX1	1.17888	5.56366	6.57405	2.89e-07	4.79e-05
		MPEG1	1.17829	4.70735	3.30317	9.43e-06	0.000474477
		RAC2	1.17561	6.16471	9.01696	2.16e-08	1.32e-05
		SP140	1.17529	5.03948	4.538	2.52e-06	0.000200052
		GZMH	1.173	4.98246	4.32275	3.17e-06	0.000227049
		CXCR5	1.17147	3.67592	-0.19161	0.000409815	0.00637182
		DDX3Y	1.17053	2.80329	-2.64997	0.00623955	0.0417375
		BIN2	1.16892	6.11225	8.79983	2.72e-08	1.41e-05
		ERAP2	1.16765	3.21819	-1.54544	0.00181465	0.0179567
		CXCR6	1.16633	6.17443	9.05726	2.07e-08	1.32e-05
		CD7	1.16498	5.95545	8.15499	5.39e-08	1.98e-05
		ALOX15	1.16269	3.14164	-1.75836	0.00229829	0.0211881
		PRKCB	1.16172	5.11476	4.82418	1.86e-06	0.0001614
		WAS	1.16054	5.72608	7.22389	1.45e-07	3.4e-05
		CCL5	1.15645	4.57247	2.81548	1.59e-05	0.000693206
		ADAMDEC1	1.15617	4.27396	1.76698	4.91e-05	0.00146802
		CPNE5	1.15554	4.1895	1.47844	6.7e-05	0.00182885
		MAP4K1	1.15382	5.68481	7.05802	1.73e-07	3.67e-05
		CTSW	1.15149	4.42578	2.29478	2.78e-05	0.00102454
		HCLS1	1.15122	5.05819	4.60893	2.34e-06	0.000190813
		GIMAP4	1.14899	5.50849	6.35522	3.64e-07	5.66e-05
		ATP2A3	1.14577	4.83527	3.77323	5.7e-06	0.000339776
		ITGB2	1.1452	5.19829	5.14428	1.32e-06	0.000127963
		GPR18	1.14347	4.49978	2.55615	2.1e-05	0.000847696
		ZAP70	1.14234	5.23902	5.30133	1.12e-06	0.000115594
		LRMP	1.14089	3.36532	-1.12511	0.00114049	0.0130101
		CPVL	1.14072	4.56503	2.78884	1.64e-05	0.000703242
		RASAL3	1.13862	5.66358	6.97286	1.89e-07	3.78e-05
		HCK	1.13767	4.00475	0.860514	0.000130603	0.00289526
		NKG7	1.13672	5.16093	5.0008	1.54e-06	0.00014125
		GPR34	1.13663	6.36464	9.85051	8.94e-09	9.49e-06
		ALDH3A1	1.13309	2.7563	-2.76719	0.00712454	0.0459146
		CD3G	1.13241	5.9361	8.0759	5.86e-08	1.98e-05
		DOCK8	1.13067	5.624	6.8145	2.24e-07	4.14e-05
		SKAP1	1.12721	6.05069	8.54589	3.56e-08	1.61e-05
		CD247	1.12633	6.24455	9.34873	1.52e-08	1.2e-05
		NCF1	1.1256	3.97679	0.768659	0.000144265	0.00310722
		SLAMF1	1.124	5.22995	5.26631	1.16e-06	0.000118029
		SNX20	1.12353	5.76752	7.39101	1.21e-07	2.99e-05
		C3	1.12334	3.68184	-0.17325	0.000401685	0.00628183
		RASGRP2	1.12034	3.63217	-0.326761	0.000474994	0.00703187
		P2RY10	1.12018	5.52381	6.41591	3.41e-07	5.41e-05
		CD6	1.11919	5.30332	5.55048	8.57e-07	9.79e-05
		MNDA	1.11581	4.90683	4.03927	4.29e-06	0.000280181
		ARHGAP9	1.11454	5.16353	5.01076	1.52e-06	0.000140285
		PNOC	1.11367	4.44923	2.37733	2.54e-05	0.0009753
		SLA	1.1136	6.71487	11.3314	1.86e-09	5.65e-06
		IL10RA	1.10782	5.64192	6.88617	2.07e-07	3.95e-05
		SERPINA1	1.10734	4.33331	1.9719	3.94e-05	0.00126243
		MEI1	1.10637	5.32317	5.62771	7.9e-07	9.37e-05
		PLCG2	1.10594	4.68994	3.23978	1.01e-05	0.000501784
		CYBB	1.1053	4.44171	2.35081	2.62e-05	0.000987975
		LAT2	1.10521	4.87324	3.91413	4.91e-06	0.000309014
		CCDC69	1.10412	4.60623	2.93679	1.4e-05	0.00063004
		LY86	1.10323	4.17862	1.44153	6.97e-05	0.00187794
		PCED1B	1.09719	6.00737	8.36779	4.3e-08	1.72e-05
		CCR5	1.0968	6.24639	9.35638	1.51e-08	1.2e-05
		ITGA4	1.08921	5.30295	5.54904	8.58e-07	9.79e-05
		PVRIG	1.08719	5.2606	5.38478	1.02e-06	0.000109478
		IL2RB	1.08337	6.39249	9.96737	7.9e-09	9.19e-06
		FCRL2	1.08332	3.70678	-0.0955698	0.000369049	0.00590068
		NCF4	1.08323	3.90156	0.523602	0.000188177	0.00371966
		CCR7	1.08177	3.89447	0.500695	0.000192915	0.00377964
		P2RY8	1.08023	4.9061	4.03653	4.31e-06	0.000280256
		ABI3	1.07854	6.38112	9.91964	8.31e-09	9.22e-06
		FGD2	1.07774	4.7228	3.35957	8.88e-06	0.000455304
		ARHGAP25	1.07724	5.59935	6.71616	2.48e-07	4.33e-05
		TAGAP	1.07525	5.18299	5.08544	1.41e-06	0.00013252
		ITK	1.07517	6.11599	8.81528	2.68e-08	1.41e-05
		DOCK2	1.07419	5.5825	6.64902	2.67e-07	4.52e-05
		ARHGAP30	1.07347	5.68654	7.06493	1.71e-07	3.67e-05
		IGFLR1	1.07247	5.65716	6.94716	1.94e-07	3.82e-05
		CD5	1.07221	5.11312	4.81793	1.87e-06	0.000161903
		KLHL6	1.07201	4.63537	3.0419	1.25e-05	0.000582294
		RARRES1	1.07195	3.66882	-0.213634	0.000419786	0.00647305
		S1PR4	1.07155	5.14905	4.95527	1.62e-06	0.000146617
		KLRB1	1.07121	3.90926	0.548534	0.000183154	0.00366328
		SPI1	1.06785	5.31857	5.60977	8.05e-07	9.42e-05
		TRAT1	1.06731	5.38045	5.85129	6.22e-07	8.11e-05
		AIF1	1.06646	5.19349	5.12583	1.35e-06	0.000128968
		SAMSN1	1.06639	5.75826	7.35363	1.26e-07	3.05e-05
		RCSD1	1.06513	4.66954	3.16563	1.09e-05	0.000529239
		ABI3BP	1.06461	3.65098	-0.268804	0.000445852	0.0067495
		PLEKHS1	1.06317	2.89856	-2.40725	0.00474618	0.034514
		CSF1R	1.06292	4.95703	4.22717	3.51e-06	0.000247087
		SELPLG	1.06291	5.89336	7.90146	7.05e-08	2.13e-05
		ADAM28	1.06288	5.3345	5.67185	7.53e-07	9.01e-05
		IGSF6	1.06083	4.49893	2.55314	2.11e-05	0.000847696
		ITGB7	1.05907	6.27052	9.45696	1.36e-08	1.18e-05
		CFB	1.05863	3.65025	-0.271048	0.000446945	0.00676012
		RAB37	1.05778	4.71522	3.33191	9.14e-06	0.000464111
		CD1E	1.05769	4.42168	2.28036	2.82e-05	0.00103372
		SAA2	1.05493	2.77458	-2.72178	0.00676739	0.0441019
		MFNG	1.05294	5.25947	5.38041	1.03e-06	0.000109509
		P2RY13	1.0524	4.84318	3.80255	5.53e-06	0.000336518
		UTY	1.05203	3.72436	-0.0406226	0.000347589	0.00569869
		GZMB	1.05086	4.68555	3.22382	1.03e-05	0.000507336
		TIGIT	1.04867	5.837	7.6723	9e-08	2.47e-05
		PTPN22	1.04824	6.30723	9.6102	1.15e-08	1.08e-05
		ANKRD29	1.048	3.64216	-0.29601	0.0004593	0.00686239
		IDO1	1.04755	3.93013	0.616288	0.000170175	0.00350009
		PARVG	1.04611	4.93459	4.14305	3.84e-06	0.000264675
		CD4	1.04431	5.22537	5.24861	1.18e-06	0.000118747
		NLRC5	1.04296	6.45345	10.2237	6.02e-09	8.17e-06
		PYHIN1	1.04052	5.93339	8.06482	5.93e-08	1.98e-05
		STAP1	1.03846	3.49889	-0.731148	0.00073956	0.00960327
		GIMAP6	1.03658	5.61924	6.79552	2.28e-07	4.16e-05
		LAPTM5	1.03639	4.83922	3.78786	5.62e-06	0.000337634
		FERMT3	1.03465	5.25156	5.34979	1.06e-06	0.000111195
		FUCA1	1.03269	3.85646	0.378282	0.000220342	0.00415687
		XBP1	1.03137	4.13365	1.2897	8.21e-05	0.0021152
		ARHGDIB	1.02863	4.98269	4.32361	3.17e-06	0.000227049
		SRGN	1.02625	3.78483	0.149844	0.00028247	0.00497106
		CSF2RA	1.02247	5.0918	4.73666	2.04e-06	0.000172279
		UCP2	1.02119	4.30102	1.86019	4.44e-05	0.00138023
		ST6GAL1	1.02068	4.29414	1.83644	4.55e-05	0.00139518
		AIM2	1.01932	4.04008	0.977255	0.0001151	0.00265328
		WDFY4	1.01931	4.08593	1.12975	9.76e-05	0.00239457
		PRF1	1.01842	5.30815	5.56926	8.4e-07	9.72e-05
		LIFR	1.01645	3.61558	-0.377705	0.000502193	0.00728866
		GAPT	1.01044	3.88532	0.47114	0.000199205	0.00387798
		DOK2	1.00953	5.93535	8.07283	5.88e-08	1.98e-05
		ZBP1	1.0085	4.91558	4.07195	4.15e-06	0.000276486
		FOXQ1	1.00823	2.79038	-2.68235	0.00647213	0.0427714
		ALOX5	1.00801	4.8026	3.6525	6.49e-06	0.000373636
		LPXN	1.00505	5.01087	4.42983	2.83e-06	0.000212271
		PARP15	1.00375	4.27916	1.78485	4.81e-05	0.0014489
		HMHA1	1.00204	5.20392	5.16597	1.29e-06	0.000126042
		CD180	1.00117	3.98524	0.796376	0.000139998	0.00304201
		HILPDA	-1.00089	-4.04928	1.00775	0.000111365	0.00259659
		BAMBI	-1.01894	-3.50103	-0.724768	0.000734402	0.00956172
		MSI1	-1.04131	-4.72689	3.37452	8.74e-06	0.000450671
		B4GALNT4	-1.04592	-3.87465	0.436743	0.000206785	0.00396859
		GYLTL1B	-1.05452	-3.71919	-0.0568095	0.000353777	0.00575552
		LDOC1	-1.06568	-4.55893	2.767	1.68e-05	0.000718646
		ANO1	-1.07385	-3.15805	-1.71307	0.0021855	0.0204579
		DUSP9	-1.07835	-5.67961	7.03715	1.77e-07	3.68e-05
		GDF11	-1.08194	-5.15017	4.95955	1.61e-06	0.000146495
		FBXO17	-1.08688	-4.24344	1.66227	5.49e-05	0.00157947
		CKAP4	-1.09128	-4.85723	3.85466	5.23e-06	0.000322476
		TAGLN3	-1.09252	-4.13355	1.28935	8.21e-05	0.0021152
		RGMA	-1.10597	-3.89322	0.496642	0.000193765	0.00379022
		COL9A3	-1.10895	-3.27322	-1.38992	0.00152768	0.0159743
		MAGED4B	-1.11107	-4.67427	3.1828	1.07e-05	0.000523315
		TEAD2	-1.11892	-4.16384	1.39151	7.36e-05	0.00195619
		GPM6B	-1.12076	-4.36489	2.08169	3.5e-05	0.00119063
		PXDN	-1.12364	-3.09725	-1.87999	0.00263132	0.023173
		BMPER	-1.1255	-4.82929	3.75109	5.84e-06	0.000346051
		IGF2BP2	-1.12926	-3.87723	0.445074	0.000204923	0.00395149
		COL4A2	-1.13402	-4.53923	2.69659	1.81e-05	0.000759018
		CSRP2	-1.13491	-4.37266	2.10879	3.4e-05	0.00117132
		COL9A2	-1.14506	-3.52867	-0.641774	0.000670517	0.00892025
		LRP6	-1.14847	-6.17714	9.06851	2.05e-08	1.32e-05
		IGSF9	-1.14918	-3.74735	0.0315367	0.000321305	0.00542441
		FEZ1	-1.16972	-3.35728	-1.14844	0.00117019	0.0132498
		MAGED4	-1.1704	-4.3498	2.02918	3.7e-05	0.00122234
		TUBB3	-1.18124	-4.34148	2.00025	3.82e-05	0.00124412
		SMO	-1.18137	-3.84323	0.335859	0.000230737	0.00431959
		FAM150B	-1.18998	-4.20443	1.52916	6.34e-05	0.00175701
		IRX1	-1.19219	-4.44385	2.35834	2.6e-05	0.000985242
		CSPG4	-1.19936	-4.33694	1.98451	3.88e-05	0.00125036
		B4GALNT3	-1.20243	-4.29645	1.8444	4.51e-05	0.00139227
		LRP4	-1.21724	-4.40886	2.23538	2.96e-05	0.00106889
		MIA	-1.22601	-3.14177	-1.75801	0.00229741	0.0211879
		NKX2-5	-1.22882	-4.61099	2.95392	1.37e-05	0.000619722
		SOX10	-1.26461	-3.75042	0.0412021	0.00031794	0.00538623
		LAMA1	-1.26794	-3.57771	-0.493346	0.000569911	0.00791452
		CXCR7	-1.31069	-3.24362	-1.47383	0.00167628	0.0169939
		DKK1	-1.34004	-3.04662	-2.017	0.00306559	0.025797
		MYB	-1.34039	-4.96784	4.26776	3.36e-06	0.000237981
		MEX3A	-1.34896	-5.1152	4.82588	1.85e-06	0.0001614
		PKP1	-1.38309	-4.27783	1.78028	4.84e-05	0.00145247
		CAPN6	-1.43345	-3.74669	0.0294686	0.00032203	0.00542853
		GJB6	-1.49473	-3.59466	-0.441685	0.000538589	0.00766202
		VCAN	-1.53367	-4.24547	1.66921	5.45e-05	0.00157425
		MFAP2	-1.72265	-5.7912	7.48672	1.1e-07	2.88e-05
		SLC6A8	-1.81529	-4.49799	2.54983	2.11e-05	0.000848634
		IGF2BP1	-2.16423	-19.703	62.5697	8.75e-34	2.14e-29
		SFRP1	-2.22038	-4.98067	4.31601	3.19e-06	0.000228018

## Sheet: S8
Table-S8: Prognostic analysis of 310 m6A phenotype related genes using a univariate Cox regression model
		gene	HR	z	pvalue	lower	upper
		TAGLN3	1.79343	4.20529	2.61e-05	1.366	2.35462
		LRP6	2.66382	3.93087	8.46e-05	1.63435	4.34175
		CRIP1	0.37192	-3.3328	0.000859779	0.207892	0.665367
		GIMAP7	0.452722	-3.28484	0.0010204	0.282148	0.726417
		SLC6A8	1.59478	3.28216	0.00103015	1.20686	2.10739
		EVI2A	0.411117	-3.28108	0.00103411	0.24175	0.699141
		MYB	2.16836	3.26727	0.00108588	1.36299	3.4496
		CD2	0.42706	-3.2455	0.00117244	0.25547	0.7139
		ITGA4	0.334496	-3.24262	0.00118437	0.17255	0.648437
		SELPLG	0.388286	-3.20695	0.0013415	0.217799	0.692223
		BIN2	0.359862	-3.18588	0.00144313	0.191898	0.674842
		IGF2BP1	1.93711	3.15977	0.00157891	1.28539	2.91925
		PCED1B	0.328009	-3.13564	0.00171479	0.163413	0.658395
		CD53	0.464668	-3.12453	0.00178089	0.287308	0.751516
		HCLS1	0.467474	-3.10636	0.00189404	0.289328	0.755309
		CXCR6	0.396734	-3.10428	0.00190744	0.221311	0.711209
		MS4A6A	0.511791	-3.09472	0.00196999	0.334852	0.782225
		CXCR3	0.423814	-3.09248	0.00198492	0.245972	0.73024
		CD247	0.39564	-3.08873	0.00201015	0.219667	0.712582
		GIMAP4	0.47166	-3.08016	0.0020689	0.292384	0.760861
		TRAF3IP3	0.371274	-3.07359	0.00211497	0.197378	0.698379
		ITGAL	0.397613	-3.06475	0.00217854	0.220449	0.717155
		GIMAP6	0.400881	-3.05923	0.00221909	0.223192	0.720034
		ZAP70	0.44338	-3.04402	0.00233437	0.26263	0.748527
		GMFG	0.429159	-3.04088	0.00235885	0.248787	0.740303
		PTPN7	0.377603	-3.03782	0.00238295	0.20144	0.707827
		APBB1IP	0.408513	-3.03713	0.00238839	0.229248	0.72796
		RNASE6	0.454015	-3.02804	0.00246146	0.272333	0.756901
		CTSW	0.464971	-3.02274	0.00250496	0.282998	0.763957
		SLCO2B1	0.456706	-3.01531	0.00256714	0.27441	0.760106
		NAPSB	0.556027	-3.008	0.00262972	0.379319	0.815055
		GIMAP5	0.500124	-3.00241	0.00267848	0.318154	0.786174
		RASAL3	0.375032	-2.99873	0.00271107	0.197552	0.711961
		CPVL	0.519976	-2.98007	0.00288183	0.338212	0.799426
		TBC1D10C	0.413496	-2.97757	0.00290547	0.231215	0.73948
		CD52	0.505402	-2.97397	0.00293973	0.322346	0.792413
		CD27	0.491112	-2.9607	0.00306944	0.306721	0.786352
		CD7	0.422964	-2.94978	0.00317995	0.238783	0.74921
		SLA	0.407743	-2.94915	0.00318652	0.224624	0.740148
		CD8B	0.467655	-2.93909	0.00329182	0.281716	0.776318
		TNFAIP8L2	0.417149	-2.93757	0.003308	0.23278	0.747542
		IL2RB	0.415442	-2.93031	0.00338623	0.230859	0.747606
		IRF8	0.510465	-2.92409	0.00345467	0.325253	0.801145
		MFNG	0.343241	-2.92262	0.00347102	0.167557	0.703129
		CD38	0.497638	-2.90669	0.00365275	0.310845	0.796678
		EVI2B	0.49348	-2.89875	0.00374654	0.306109	0.795541
		HILPDA	1.99119	2.89679	0.00377007	1.24949	3.17317
		NCKAP1L	0.459445	-2.87557	0.00403294	0.270406	0.780642
		PLD4	0.423256	-2.87105	0.00409113	0.235341	0.761216
		SPI1	0.441346	-2.8707	0.00409559	0.252496	0.771445
		ARHGAP15	0.418261	-2.86939	0.00411264	0.230608	0.758615
		SLAMF7	0.525447	-2.86562	0.00416191	0.338363	0.815972
		HCST	0.481407	-2.86489	0.00417154	0.291951	0.793809
		DOK2	0.389812	-2.8517	0.00434866	0.20401	0.744834
		NLRC5	0.375664	-2.84892	0.00438675	0.191547	0.736756
		SUSD3	0.420587	-2.84576	0.00443053	0.231629	0.763691
		SLAMF6	0.433592	-2.84522	0.00443801	0.243826	0.771049
		MZB1	0.670924	-2.83754	0.00454624	0.509275	0.883883
		CD48	0.55126	-2.83191	0.00462705	0.365047	0.83246
		IGFLR1	0.398013	-2.8289	0.00467087	0.210228	0.753534
		ALOX5	0.442867	-2.82697	0.00469907	0.251786	0.77896
		B4GALNT3	1.67599	2.82563	0.00471871	1.17141	2.39791
		CSF2RA	0.438967	-2.81958	0.00480862	0.247672	0.778013
		CCR5	0.460047	-2.81685	0.00484965	0.268028	0.789631
		FERMT3	0.406716	-2.81514	0.00487553	0.217406	0.760871
		RASGRP2	0.437371	-2.81434	0.00488771	0.245885	0.777982
		CD3E	0.490564	-2.80836	0.00497944	0.298422	0.806418
		SASH3	0.462837	-2.80639	0.00501005	0.27025	0.792668
		BTK	0.434063	-2.80318	0.00506014	0.242177	0.777989
		ICAM3	0.407719	-2.80228	0.00507434	0.217691	0.763628
		CD3D	0.487515	-2.79674	0.00516207	0.294666	0.806579
		ABI3	0.431307	-2.79549	0.0051821	0.239182	0.777756
		LRP4	1.68058	2.79013	0.00526863	1.16703	2.42011
		CSRP2	1.98101	2.77876	0.0054566	1.22316	3.20842
		NCF4	0.529745	-2.77246	0.00556348	0.338064	0.830109
		PYHIN1	0.352821	-2.76926	0.00561833	0.168785	0.737523
		ACAP1	0.424444	-2.76488	0.00569437	0.231201	0.779203
		DKK1	1.39855	2.76312	0.00572519	1.10241	1.77423
		CD37	0.55038	-2.76194	0.00574582	0.360271	0.840808
		ARHGAP25	0.435749	-2.76094	0.00576351	0.241621	0.785849
		ARHGAP9	0.406064	-2.75526	0.00586463	0.213878	0.770944
		GZMM	0.430472	-2.74246	0.00609815	0.235687	0.78624
		SAMSN1	0.44298	-2.74152	0.00611554	0.247502	0.792849
		CCR7	0.504651	-2.73737	0.00619327	0.309265	0.823475
		CYTIP	0.472339	-2.7271	0.00638943	0.275511	0.809781
		CXCR7	1.52367	2.72587	0.00641331	1.12561	2.06249
		LY86	0.493074	-2.7241	0.00644765	0.296459	0.820085
		GDF11	1.78925	2.72128	0.00650305	1.17676	2.72053
		RGMA	1.88355	2.71295	0.00666867	1.19212	2.97599
		MAP4K1	0.390772	-2.70328	0.00686593	0.197722	0.772311
		CD79A	0.677673	-2.70295	0.00687275	0.51108	0.898568
		ARHGAP30	0.394574	-2.69953	0.00694376	0.200864	0.775095
		FGL2	0.530887	-2.6785	0.00739536	0.334022	0.84378
		LY9	0.449123	-2.67755	0.00741617	0.249975	0.806925
		CSF1R	0.471625	-2.6766	0.00743731	0.272011	0.817727
		IL10RA	0.458299	-2.67569	0.00745763	0.258784	0.811634
		PVRIG	0.427193	-2.67067	0.00757008	0.228847	0.797451
		SELL	0.582323	-2.66284	0.0077484	0.391125	0.866988
		LAT2	0.448209	-2.66014	0.00781084	0.248139	0.809592
		PTPRCAP	0.529721	-2.65786	0.00786384	0.331554	0.846332
		WAS	0.44517	-2.65696	0.00788491	0.24505	0.808721
		DERL3	0.63173	-2.65414	0.00795101	0.450022	0.886809
		AIM2	0.508061	-2.65331	0.00797077	0.308091	0.837823
		GZMK	0.531483	-2.64974	0.00805547	0.332996	0.848282
		DOCK8	0.425317	-2.64269	0.00822494	0.225604	0.801825
		CD4	0.514461	-2.6412	0.00826127	0.314163	0.842462
		HCK	0.556156	-2.63886	0.00831846	0.359705	0.859898
		PTPN22	0.374755	-2.61858	0.00882955	0.179765	0.78125
		AIF1	0.522726	-2.61586	0.00890042	0.321505	0.849887
		IGLL5	0.733586	-2.61233	0.00899276	0.581436	0.925549
		KLRK1	0.411996	-2.60293	0.00924315	0.211307	0.803291
		IL16	0.499245	-2.59702	0.00940367	0.295551	0.843326
		S1PR4	0.432438	-2.59478	0.00946506	0.229573	0.814569
		PTPRC	0.538425	-2.5815	0.00983723	0.3365	0.861518
		SP140	0.465343	-2.57864	0.00991902	0.260169	0.832321
		CST7	0.479749	-2.56891	0.010202	0.273932	0.840207
		SH2D1A	0.452621	-2.56209	0.0104043	0.246818	0.830028
		FBXO17	1.75251	2.56068	0.0104468	1.14067	2.69253
		IRX1	1.45284	2.5561	0.0105853	1.09102	1.93465
		ZBP1	0.460174	-2.54541	0.010915	0.253146	0.836512
		IL2RG	0.58608	-2.54108	0.0110509	0.388133	0.884981
		ITGB7	0.370355	-2.53876	0.0111247	0.172022	0.797356
		MNDA	0.499392	-2.52671	0.0115135	0.291423	0.855775
		MEI1	0.444531	-2.52207	0.0116666	0.236744	0.834692
		HMHA1	0.424695	-2.51076	0.0120471	0.217643	0.828724
		FGD2	0.467631	-2.50681	0.0121825	0.258117	0.84721
		P2RY10	0.436039	-2.5054	0.0122312	0.227786	0.834686
		LAPTM5	0.481466	-2.49576	0.0125687	0.271194	0.854776
		IL33	0.535565	-2.49547	0.012579	0.327958	0.874592
		SIT1	0.483526	-2.49506	0.0125936	0.273224	0.855697
		SCIMP	0.495968	-2.49022	0.0127664	0.285599	0.861294
		CD5	0.489884	-2.48767	0.0128584	0.279207	0.859528
		CPNE5	0.528119	-2.48048	0.0131206	0.318895	0.874615
		MPEG1	0.526188	-2.48017	0.013132	0.31679	0.873998
		SNX20	0.488512	-2.47965	0.0131513	0.277303	0.860587
		MEX3A	1.76892	2.47421	0.0133531	1.12586	2.77929
		RHOH	0.495239	-2.47248	0.0134179	0.283721	0.864448
		C1QA	0.572777	-2.47188	0.0134406	0.368206	0.891005
		SIRPG	0.485716	-2.46997	0.0135124	0.273856	0.861477
		TNFRSF17	0.620208	-2.46673	0.0136354	0.424322	0.906523
		KLHL6	0.441783	-2.46634	0.0136504	0.230814	0.845584
		CD6	0.482697	-2.46599	0.0136635	0.270558	0.861171
		CCDC69	0.502203	-2.4545	0.014108	0.289752	0.870427
		PIM2	0.505514	-2.4517	0.0142184	0.293014	0.872124
		KLRB1	0.501969	-2.44766	0.0143788	0.289064	0.871686
		LGALS2	0.633246	-2.44649	0.0144256	0.439143	0.913145
		SERPINA1	0.556928	-2.44571	0.0144567	0.348405	0.890252
		FAM26F	0.610396	-2.44365	0.0145395	0.410827	0.906911
		LPXN	0.458067	-2.44004	0.0146858	0.244664	0.857607
		CD79B	0.623903	-2.43729	0.0147979	0.426932	0.911749
		ATP2A3	0.500196	-2.42596	0.0152678	0.285806	0.875403
		P2RY8	0.453969	-2.41372	0.0157908	0.239071	0.862035
		ITK	0.436063	-2.41113	0.015903	0.222098	0.856155
		POU2AF1	0.67544	-2.39865	0.0164555	0.490164	0.93075
		C1QC	0.567959	-2.39091	0.0168067	0.357205	0.903061
		RCSD1	0.473351	-2.39005	0.0168459	0.256341	0.874076
		GPR18	0.438373	-2.38843	0.0169205	0.222812	0.862481
		IGSF9	1.7823	2.36049	0.018251	1.10303	2.87988
		ADAM28	0.498664	-2.35807	0.0183701	0.279663	0.889164
		CORO1A	0.543291	-2.3561	0.0184677	0.32705	0.902506
		TNFRSF13B	0.584248	-2.34375	0.0190911	0.372746	0.915758
		C1QB	0.572552	-2.3377	0.019403	0.358726	0.913833
		ARHGDIB	0.512676	-2.3251	0.0200668	0.291912	0.900397
		LAX1	0.502001	-2.31777	0.020462	0.280293	0.899076
		PARP15	0.418863	-2.31722	0.020492	0.200637	0.874448
		AMICA1	0.539318	-2.31066	0.0208518	0.319439	0.910545
		CD8A	0.553229	-2.30796	0.0210015	0.334637	0.914608
		IGSF6	0.506066	-2.30528	0.0211507	0.283611	0.903008
		PLCG2	0.496025	-2.30084	0.0214005	0.272973	0.901338
		PARVG	0.518862	-2.29075	0.021978	0.295972	0.909607
		FCGR2B	0.566872	-2.28895	0.0220822	0.34866	0.921656
		CYBB	0.561733	-2.28196	0.0224916	0.342297	0.921844
		PTGDS	0.719065	-2.27812	0.0227196	0.541427	0.954986
		LSP1	0.594176	-2.27161	0.02311	0.379181	0.931071
		PXDN	1.43083	2.26005	0.023818	1.04872	1.95216
		GPR34	0.464126	-2.25612	0.0240633	0.238249	0.90415
		RAC2	0.516458	-2.25442	0.02417	0.290771	0.917316
		B4GALNT4	1.86689	2.25326	0.0242427	1.08465	3.21327
		FCRL5	0.622965	-2.25234	0.0243005	0.412675	0.940414
		DUSP9	1.7879	2.25066	0.0244072	1.07794	2.96549
		TIGIT	0.476404	-2.24659	0.0246664	0.249479	0.909736
		UCP2	0.565581	-2.24375	0.0248485	0.343791	0.930456
		TAGAP	0.502516	-2.23314	0.0255397	0.2747	0.919268
		NCF1	0.597046	-2.23244	0.0255856	0.379625	0.938989
		MS4A1	0.721549	-2.22823	0.0258653	0.541496	0.961471
		VPREB3	0.644359	-2.21644	0.0266614	0.43686	0.950415
		TUBB3	1.60696	2.21633	0.0266692	1.0564	2.44445
		BMPER	1.53079	2.2135	0.0268629	1.04998	2.23179
		JSRP1	0.602746	-2.20822	0.0272287	0.38458	0.944673
		LYZ	0.664494	-2.2052	0.02744	0.462085	0.955563
		CYP4B1	0.667401	-2.20434	0.0275008	0.465845	0.956162
		ITGB2	0.574166	-2.20318	0.0275822	0.350489	0.940588
		GAPT	0.49202	-2.1906	0.0284805	0.260852	0.928047
		BANK1	0.626633	-2.18873	0.0286163	0.412328	0.952322
		LRMP	0.629563	-2.18772	0.0286903	0.41591	0.95297
		DNASE1L3	0.626965	-2.17601	0.0295544	0.411735	0.954705
		SKAP1	0.498749	-2.17403	0.0297031	0.266386	0.933796
		ADAMDEC1	0.621789	-2.16132	0.0306709	0.40412	0.956699
		FOLR2	0.603082	-2.16076	0.0307139	0.381208	0.954093
		SLAMF1	0.513238	-2.15304	0.0313154	0.27965	0.941938
		PPP1R16B	0.535439	-2.14603	0.0318705	0.302651	0.94728
		CD3G	0.523151	-2.14155	0.0322294	0.289143	0.946545
		SEPP1	0.676315	-2.14057	0.0323084	0.472748	0.96754
		NKG7	0.56864	-2.12792	0.0333438	0.338084	0.956422
		ITM2A	0.546407	-2.11431	0.0344889	0.312028	0.956838
		PLA2G2D	0.673251	-2.11064	0.034803	0.466252	0.972151
		FCRLA	0.636601	-2.08742	0.0368506	0.416591	0.972803
		PRKCB	0.518937	-2.06524	0.0389005	0.278453	0.967115
		LDOC1	1.83429	2.05639	0.0397451	1.02885	3.27024
		CD19	0.683862	-2.05602	0.039781	0.476043	0.982404
		CXCL9	0.662231	-2.05468	0.0399095	0.446962	0.98118
		IDO1	0.616509	-2.05438	0.0399388	0.388627	0.978016
		XBP1	0.602647	-2.04624	0.0407325	0.371022	0.978873
		CCR6	0.586725	-2.03066	0.0422894	0.350696	0.981608
		WDFY4	0.587182	-2.02564	0.0428016	0.350787	0.982886
		FCRL2	0.553013	-2.02017	0.0433659	0.311271	0.982501
		CD180	0.545129	-2.01942	0.0434439	0.302522	0.982296
		SMO	1.52228	1.99996	0.0455044	1.00844	2.29793
		TRAT1	0.51195	-1.99745	0.0457762	0.265406	0.987513
		BLK	0.607512	-1.98214	0.0474637	0.371135	0.99444
		GPM6B	1.46709	1.97824	0.0479019	1.00355	2.14473
		CKAP4	1.63088	1.97085	0.0487407	1.00271	2.65258
		ST6GAL1	0.639349	-1.94844	0.0513622	0.407687	1.00265
		SRGN	0.654652	-1.93573	0.0529002	0.426302	1.00532
		IRF4	0.625906	-1.9226	0.0545303	0.388207	1.00915
		FEZ1	1.32943	1.92195	0.0546122	0.994384	1.77738
		MSI1	1.56389	1.91257	0.0558031	0.98898	2.473
		P2RY13	0.575068	-1.89144	0.0585651	0.324141	1.02025
		CLEC10A	0.65015	-1.88519	0.0594048	0.415538	1.01723
		TLR10	0.684543	-1.86427	0.0622834	0.459571	1.01964
		SLC40A1	0.676593	-1.83333	0.0667541	0.445589	1.02735
		STAP1	0.601317	-1.83249	0.066878	0.349013	1.03601
		PRF1	0.581856	-1.82181	0.0684831	0.324935	1.04192
		IGF2BP2	1.42804	1.81964	0.0688136	0.972898	2.09611
		DOCK2	0.59345	-1.77427	0.076019	0.333465	1.05613
		FCER2	0.641426	-1.76774	0.0771049	0.392033	1.04947
		PNOC	0.608113	-1.76208	0.0780566	0.34971	1.05745
		SOX10	1.27676	1.7559	0.0791057	0.972005	1.67706
		RARRES1	0.664467	-1.75278	0.0796398	0.42069	1.0495
		PLEKHS1	0.674644	-1.71888	0.0856363	0.430702	1.05675
		PLAC8	0.75384	-1.68915	0.0911901	0.543104	1.04635
		CXCR5	0.670709	-1.68869	0.0912781	0.421894	1.06627
		ERAP2	0.75533	-1.64003	0.100998	0.540134	1.05626
		MAGED4B	1.46041	1.60873	0.107675	0.920641	2.31665
		GZMH	0.659993	-1.59817	0.110004	0.396485	1.09863
		COL9A3	1.29723	1.59338	0.111076	0.941886	1.78663
		CAPN6	1.23582	1.56419	0.117772	0.947836	1.61131
		GZMA	0.679575	-1.54989	0.121168	0.416954	1.10761
		PKP1	1.39665	1.54881	0.121427	0.915134	2.13151
		CCL5	0.704899	-1.54498	0.122352	0.452335	1.09848
		RAB37	0.622349	-1.52621	0.126956	0.33848	1.14429
		COL4A2	1.48746	1.52563	0.127101	0.893114	2.47733
		SFRP1	1.20493	1.50576	0.13213	0.945319	1.53583
		ANO1	1.27648	1.48638	0.13718	0.925172	1.76118
		SLPI	0.858625	-1.46752	0.142234	0.700478	1.05248
		MAGED4	1.37836	1.4617	0.143824	0.896383	2.11949
		MIA	1.23823	1.45913	0.144529	0.92928	1.6499
		VNN2	0.694828	-1.43681	0.150773	0.422843	1.14176
		TSPAN1	0.819775	-1.40859	0.158957	0.621736	1.08089
		C3	0.783299	-1.37812	0.168166	0.553441	1.10862
		MFAP2	1.29593	1.37159	0.170191	0.894759	1.87696
		BAMBI	1.29729	1.35535	0.175307	0.890377	1.89018
		CR2	0.75173	-1.34181	0.179657	0.495482	1.1405
		IL1R2	1.22806	1.33861	0.180699	0.909047	1.65902
		CD22	0.790855	-1.33142	0.18305	0.559869	1.11714
		S100B	0.785637	-1.3137	0.188947	0.54815	1.12602
		TEAD2	1.37682	1.30082	0.193319	0.850413	2.22906
		CXCL17	0.858547	-1.24073	0.214704	0.674733	1.09244
		MSMB	0.866146	-1.2387	0.215457	0.689989	1.08727
		LTF	0.854672	-1.19609	0.231662	0.660758	1.10549
		DHRS9	0.814651	-1.17939	0.238244	0.579456	1.14531
		FOXQ1	0.823127	-1.1619	0.245276	0.59275	1.14304
		NKX2-5	1.21309	1.09429	0.273827	0.858291	1.71455
		GYLTL1B	1.23818	1.07331	0.283133	0.838207	1.82902
		FUCA1	0.780112	-1.0725	0.283497	0.495538	1.22811
		MMP28	0.857402	-1.0634	0.287599	0.645708	1.1385
		SLC34A2	0.817414	-1.06019	0.289059	0.563085	1.18662
		CCL19	0.870463	-1.04201	0.297406	0.670539	1.12999
		FAM150B	1.23216	1.0128	0.311158	0.822636	1.84555
		CD1E	0.778769	-0.988467	0.322924	0.474341	1.27858
		CLU	0.882566	-0.98067	0.326755	0.687571	1.13286
		ABI3BP	0.8087	-0.959519	0.337297	0.524118	1.2478
		SLC44A4	0.860112	-0.93003	0.352355	0.626087	1.18161
		BPIFA1	0.916243	-0.906299	0.364778	0.758324	1.10705
		CFB	0.813991	-0.905399	0.365254	0.521354	1.27088
		CP	0.865692	-0.869974	0.384315	0.625532	1.19806
		PIGR	0.886088	-0.855103	0.392494	0.671567	1.16913
		ALDH3A1	0.875143	-0.838207	0.401915	0.640683	1.1954
		BPIFB1	0.92875	-0.832422	0.405171	0.780396	1.10531
		ALOX15	0.847008	-0.808563	0.418767	0.566352	1.26674
		UTY	0.864508	-0.790317	0.429343	0.602501	1.24045
		CSPG4	1.16497	0.783117	0.433558	0.79496	1.70719
		KDM5D	0.905631	-0.747253	0.454911	0.698295	1.17453
		GZMB	0.820444	-0.735236	0.462196	0.484087	1.39051
		ANKRD29	0.857738	-0.724828	0.468557	0.566425	1.29887
		CHI3L2	0.893043	-0.612094	0.540476	0.621672	1.28287
		CLDN3	0.924896	-0.576842	0.564046	0.70939	1.20587
		VCAN	1.09255	0.547648	0.583933	0.795909	1.49976
		SCGB1A1	0.955925	-0.434837	0.66368	0.780168	1.17128
		LIFR	0.916668	-0.418976	0.675234	0.610156	1.37716
		COL9A2	1.06773	0.338624	0.734893	0.730679	1.56026
		HLA-DQB1	1.0468	0.286568	0.774443	0.76559	1.43131
		SAA2	1.04284	0.260196	0.794713	0.760328	1.43031
		DDX3Y	0.969052	-0.235966	0.813459	0.746353	1.2582
		LAMA1	1.02961	0.176363	0.860008	0.74442	1.42407
		HLA-DQB2	1.01569	0.101616	0.919062	0.752256	1.37137
		GJB6	1.00609	0.0432654	0.96549	0.764066	1.32478
		RPS4Y1	0.997481	-0.0311069	0.975184	0.850896	1.16932
		TFF3	0.997058	-0.0244667	0.98048	0.787437	1.26248
		HLA-DQA1	0.997905	-0.0139667	0.988857	0.743461	1.33943
